# Supplementary material for: Trichloridotris{N-[phen­yl(pyridin-2-yl)­methyl­idene]hydroxyl­amine-κ2 N,N′}samarium(III)
Source: Acta Crystallogr Sect E Struct Rep Online. 2012 Feb 29;68(Pt 3):m344–5. doi: 10.1107/S1600536812008100 (PMC3297284; doi:10.1107/S1600536812008100)
Supplement: Supplementary file 1 [file e-68-0m344-sup1.cif]

##############################################################################
#                                                                            #
# This CIF contains the data in a paper accepted for publication in          #
# Acta Crystallographica Section E. It conforms to the requirements of       #
# Notes for Authors for Acta Crystallographica Section E, and has been       #
# peer reviewed under the auspices of the IUCr Commission on Journals.       #
#                                                                            #
# Full details of the Crystallographic Information File format               #
# are given in the paper "The Crystallographic Information File (CIF):       #
# a New Standard Archive File for Crystallography" by S. R. Hall, F. H.      #
# Allen and I. D. Brown [Acta Cryst. (1991), A47, 655-685].                  #
#                                                                            #
# The current version of the core CIF dictionary is obtainable from          #
# ftp://ftp.iucr.org/pub/cif_core.dic.                                       #
#                                                                            #
# Software is freely available for graphical display of the structure(s)     #
# in this CIF. For information consult the CIF software page                 #
# http://www.iucr.org/resources/cif/software.                                #
#                                                                            #
# This file may be used for bona fide research purposes within the           #
# scientific community so long as proper attribution is given to the journal # 
# article from which it was obtained.                                        #
#                                                                            #
##############################################################################
data_I
_audit_creation_method     SHELXL-97
_chemical_name_systematic
;
Trichloridotris{<i>N</i>-[phenyl(pyridin-2-yl)methylidene]hydroxylamine-
\k^2^<i>N</i>,<i>N</i>'}samarium(III)
;
_chemical_name_common     ?
_chemical_formula_moiety     'C36 H30 Cl3 N6 O3 Sm'
_chemical_formula_sum     'C36 H30 Cl3 N6 O3 Sm'
_chemical_formula_iupac     '[Sm Cl3 (C12 H10 N2 O)3]'
_chemical_formula_weight     851.37
_chemical_melting_point     ?
_symmetry_cell_setting     triclinic
_symmetry_space_group_name_H-M     'P -1'
_symmetry_space_group_name_Hall     '-P 1'
loop_
    _symmetry_equiv_pos_as_xyz
    'x, y, z'
    '-x, -y, -z'
_cell_length_a     8.6415(17)
_cell_length_b     10.422(2)
_cell_length_c     19.771(4)
_cell_angle_alpha     92.18(3)
_cell_angle_beta     94.47(3)
_cell_angle_gamma     92.62(3)
_cell_volume     1771.8(6)
_cell_formula_units_Z     2
_cell_measurement_reflns_used     8108
_cell_measurement_theta_min     2.176
_cell_measurement_theta_max     28.061
_cell_measurement_temperature     293(2)
_cell_special_details     char
_exptl_crystal_description     'block'
_exptl_crystal_colour     colourless
_exptl_crystal_size_max     0.30
_exptl_crystal_size_mid     0.17
_exptl_crystal_size_min     0.12
_exptl_crystal_density_diffrn     1.596
_exptl_crystal_density_meas     ?
_exptl_crystal_density_method     'not measured'
_exptl_crystal_F_000     850
_exptl_absorpt_coefficient_mu     1.928
_exptl_absorpt_correction_type     multi-scan
_exptl_absorpt_process_details     '(<i>SADABS</i>; Bruker, 2000)'
_exptl_absorpt_correction_T_min     0.5954
_exptl_absorpt_correction_T_max     0.8016
_exptl_special_details     ?
_diffrn_ambient_temperature     293(2)
_diffrn_radiation_type     MoK\a
_diffrn_radiation_wavelength     0.71073
_diffrn_radiation_source     'fine-focus sealed tube'
_diffrn_radiation_monochromator     graphite
_diffrn_measurement_device_type     'Bruker SMART CCD area-detector'
_diffrn_measurement_method     '\f and \w scans'
_diffrn_detector_area_resol_mean     ?
_diffrn_reflns_number     32032
_diffrn_reflns_av_R_equivalents     0.0727
_diffrn_reflns_av_sigmaI/netI     0.0460
_diffrn_reflns_theta_min     1.03
_diffrn_reflns_theta_max     28.00
_diffrn_reflns_theta_full     28.00
_diffrn_measured_fraction_theta_max     0.998
_diffrn_measured_fraction_theta_full     0.998
_diffrn_reflns_limit_h_min     -11
_diffrn_reflns_limit_h_max     11
_diffrn_reflns_limit_k_min     -13
_diffrn_reflns_limit_k_max     13
_diffrn_reflns_limit_l_min     -26
_diffrn_reflns_limit_l_max     26
_refine_special_details
;
Refinement of <i>F</i>^2^ against ALL reflections. The weighted <i>R</i>-factor
<i>wR</i> and goodness of fit <i>S</i> are based on <i>F</i>^2^, conventional
<i>R</i>-factors <i>R</i> are based on <i>F</i>, with <i>F</i> set to zero for
negative <i>F</i>^2^. The threshold expression of <i>F</i>^2^ >
\s(<i>F</i>^2^) is used only for calculating <i>R</i>-factors(gt) <i>etc</i>.
and is not relevant to the choice of reflections for refinement.
<i>R</i>-factors based on <i>F</i>^2^ are statistically about twice as large
as those based on <i>F</i>, and <i>R</i>- factors based on ALL data will be
even larger.
;
_reflns_number_total     8553
_reflns_number_gt     7752
_reflns_threshold_expression     I>2\s(I)
_refine_ls_structure_factor_coef     Fsqd
_refine_ls_matrix_type     full
_refine_ls_R_factor_all     0.0331
_refine_ls_R_factor_gt     0.0289
_refine_ls_wR_factor_gt     0.0635
_refine_ls_wR_factor_ref     0.0680
_refine_ls_goodness_of_fit_ref     1.039
_refine_ls_restrained_S_all     1.039
_refine_ls_number_reflns     8553
_refine_ls_number_parameters     445
_refine_ls_number_restraints     0
_refine_ls_number_constraints     0
_refine_ls_hydrogen_treatment     constr
_refine_ls_weighting_scheme     calc
_refine_ls_weighting_details
         'calc w=1/[\s^2^(Fo^2^)+(0.0279P)^2^+0.2554P] where P=(Fo^2^+2Fc^2^)/3'
_atom_sites_solution_hydrogens     geom
_atom_sites_solution_primary     direct
_atom_sites_solution_secondary     difmap
_refine_ls_shift/su_max     0.002
_refine_ls_shift/su_mean     0.000
_refine_diff_density_max     0.966
_refine_diff_density_min     -0.617
_refine_ls_extinction_method     none
_refine_ls_extinction_coef     ?
loop_
    _atom_type_symbol
    _atom_type_description
    _atom_type_scat_dispersion_real
    _atom_type_scat_dispersion_imag
    _atom_type_scat_source
    'C' 'C' 0.0033 0.0016
                         'International Tables Vol C Tables 4.2.6.8 and 6.1.1.4'
    'H' 'H' 0.0000 0.0000
                         'International Tables Vol C Tables 4.2.6.8 and 6.1.1.4'
    'Cl' 'Cl' 0.1484 0.1585
                         'International Tables Vol C Tables 4.2.6.8 and 6.1.1.4'
    'N' 'N' 0.0061 0.0033
                         'International Tables Vol C Tables 4.2.6.8 and 6.1.1.4'
    'O' 'O' 0.0106 0.0060
                         'International Tables Vol C Tables 4.2.6.8 and 6.1.1.4'
    'Sm' 'Sm' -0.1638 3.4418
                         'International Tables Vol C Tables 4.2.6.8 and 6.1.1.4'
_computing_data_collection     'SMART (Bruker, 2000)'
_computing_cell_refinement     'SAINT (Bruker, 2000)'
_computing_data_reduction     'SAINT (Bruker, 2000)'
_computing_structure_solution     'SHELXS97 (Sheldrick, 2008)'
_computing_structure_refinement     'SHELXL97 (Sheldrick, 2008)'
_computing_molecular_graphics     'SHELXTL (Sheldrick, 2008)'
_computing_publication_material     'SHELXTL (Sheldrick, 2008)'
loop_
    _atom_site_type_symbol
    _atom_site_label
    _atom_site_fract_x
    _atom_site_fract_y
    _atom_site_fract_z
    _atom_site_U_iso_or_equiv
    _atom_site_adp_type
    _atom_site_calc_flag
    _atom_site_refinement_flags
    _atom_site_occupancy
    _atom_site_symmetry_multiplicity
    _atom_site_disorder_assembly
    _atom_site_disorder_group
    Sm Sm1 0.834137(13) 0.905657(10) 0.251022(6) 0.03257(5) Uani d . 1 1 . .
    Cl Cl2 0.72244(8) 0.79917(6) 0.36744(4) 0.04910(16) Uani d . 1 1 . .
    Cl Cl3 0.51963(7) 0.92727(7) 0.22387(4) 0.05149(16) Uani d . 1 1 . .
    Cl Cl4 0.89706(9) 1.14430(6) 0.20005(4) 0.05223(16) Uani d . 1 1 . .
    N N3 1.0834(2) 0.84667(18) 0.18255(11) 0.0400(5) Uani d . 1 1 . .
    N N1 0.7598(2) 1.08550(19) 0.33380(11) 0.0420(5) Uani d . 1 1 . .
    N N4 1.0201(2) 0.72192(18) 0.29251(11) 0.0395(5) Uani d . 1 1 . .
    O O1 0.6146(2) 1.1365(2) 0.32620(12) 0.0609(6) Uani d . 1 1 . .
    H H1 0.5629 1.0988 0.2943 0.091 Uiso calc R 1 1 . .
    N N2 1.0487(2) 1.01068(18) 0.34079(11) 0.0380(4) Uani d . 1 1 . .
    N N5 0.7661(2) 0.88995(19) 0.11666(11) 0.0436(5) Uani d . 1 1 . .
    N N6 0.7487(2) 0.68142(19) 0.18849(11) 0.0424(5) Uani d . 1 1 . .
    C C24 0.8012(3) 1.2479(2) 0.42591(13) 0.0413(6) Uani d . 1 1 . .
    C C28 1.0078(3) 1.0932(2) 0.38971(13) 0.0387(5) Uani d . 1 1 . .
    C C30 1.2153(3) 0.5636(2) 0.28091(13) 0.0387(5) Uani d . 1 1 . .
    C C34 1.1492(3) 0.7327(2) 0.19293(13) 0.0377(5) Uani d . 1 1 . .
    C C36 1.2342(4) 0.3413(3) 0.30392(17) 0.0619(9) Uani d . 1 1 . .
    H H36 1.1901 0.2581 0.3022 0.074 Uiso calc R 1 1 . .
    C C39 1.1232(3) 0.6735(2) 0.25778(13) 0.0364(5) Uani d . 1 1 . .
    O O2 0.7737(3) 0.99726(17) 0.07745(10) 0.0563(5) Uani d . 1 1 . .
    H H2 0.8046 1.0603 0.1016 0.084 Uiso calc R 1 1 . .
    C C44 0.7355(3) 0.7852(2) 0.08127(13) 0.0421(6) Uani d . 1 1 . .
    C C45 0.8487(3) 1.1408(2) 0.38184(13) 0.0388(5) Uani d . 1 1 . .
    C C48 1.1171(3) 0.9060(3) 0.12670(14) 0.0492(7) Uani d . 1 1 . .
    H H48 1.0781 0.9866 0.1200 0.059 Uiso calc R 1 1 . .
    C C49 0.7139(3) 0.7787(3) 0.00623(14) 0.0488(6) Uani d . 1 1 . .
    C C50 1.1485(3) 0.4409(2) 0.27872(15) 0.0492(6) Uani d . 1 1 . .
    H H50 1.0466 0.4249 0.2605 0.059 Uiso calc R 1 1 . .
    C C56 1.2057(3) 0.8558(3) 0.07822(15) 0.0551(7) Uani d . 1 1 . .
    H H56 1.2237 0.9005 0.0396 0.066 Uiso calc R 1 1 . .
    C C57 1.1961(3) 0.9757(2) 0.34498(14) 0.0430(6) Uani d . 1 1 . .
    H H57 1.2273 0.9214 0.3108 0.052 Uiso calc R 1 1 . .
    C C58 1.1091(3) 1.1342(3) 0.44452(14) 0.0512(7) Uani d . 1 1 . .
    H H58 1.0761 1.1885 0.4784 0.061 Uiso calc R 1 1 . .
    C C60 0.7322(3) 0.5757(2) 0.22425(16) 0.0523(7) Uani d . 1 1 . .
    H H60 0.7472 0.5842 0.2713 0.063 Uiso calc R 1 1 . .
    C C66 0.8616(4) 1.3709(2) 0.42052(15) 0.0540(7) Uani d . 1 1 . .
    H H66 0.9350 1.3880 0.3897 0.065 Uiso calc R 1 1 . .
    C C67 0.7224(3) 0.6673(2) 0.12071(14) 0.0456(6) Uani d . 1 1 . .
    C C68 1.3676(3) 0.5872(3) 0.30676(15) 0.0504(7) Uani d . 1 1 . .
    H H68 1.4142 0.6694 0.3069 0.060 Uiso calc R 1 1 . .
    C C72 1.4497(4) 0.4863(3) 0.33252(16) 0.0613(8) Uani d . 1 1 . .
    H H72 1.5516 0.5014 0.3509 0.074 Uiso calc R 1 1 . .
    C C74 0.5744(4) 0.8370(3) -0.09703(18) 0.0715(9) Uani d . 1 1 . .
    H H74 0.4925 0.8773 -0.1194 0.086 Uiso calc R 1 1 . .
    C C76 1.3829(4) 0.3653(3) 0.33123(16) 0.0647(9) Uani d . 1 1 . .
    H H76 1.4390 0.2987 0.3491 0.078 Uiso calc R 1 1 . .
    C C77 1.3042(3) 1.0162(3) 0.39746(15) 0.0516(7) Uani d . 1 1 . .
    H H77 1.4059 0.9906 0.3978 0.062 Uiso calc R 1 1 . .
    C C78 1.2397(3) 0.6766(3) 0.14662(14) 0.0498(6) Uani d . 1 1 . .
    H H78 1.2820 0.5977 0.1549 0.060 Uiso calc R 1 1 . .
    C C81 0.6913(4) 1.2258(3) 0.47195(15) 0.0564(7) Uani d . 1 1 . .
    H H81 0.6475 1.1433 0.4754 0.068 Uiso calc R 1 1 . .
    C C83 0.5899(3) 0.8375(3) -0.02754(15) 0.0542(7) Uani d . 1 1 . .
    H H83 0.5172 0.8774 -0.0027 0.065 Uiso calc R 1 1 . .
    C C87 0.8122(4) 1.4694(3) 0.46141(17) 0.0631(8) Uani d . 1 1 . .
    H H87 0.8518 1.5528 0.4571 0.076 Uiso calc R 1 1 . .
    C C88 0.7077(4) 1.4467(3) 0.50742(17) 0.0643(8) Uani d . 1 1 . .
    H H88 0.6778 1.5136 0.5353 0.077 Uiso calc R 1 1 . .
    C C89 0.6464(4) 1.3248(4) 0.51256(18) 0.0729(10) Uani d . 1 1 . .
    H H89 0.5736 1.3087 0.5438 0.087 Uiso calc R 1 1 . .
    C C91 0.6808(6) 0.7763(4) -0.13346(19) 0.0888(13) Uani d . 1 1 . .
    H H91 0.6697 0.7758 -0.1806 0.107 Uiso calc R 1 1 . .
    C C92 1.2599(3) 1.0943(3) 0.44881(16) 0.0600(8) Uani d . 1 1 . .
    H H92 1.3293 1.1199 0.4857 0.072 Uiso calc R 1 1 . .
    C C93 1.2669(4) 0.7385(3) 0.08813(16) 0.0584(8) Uani d . 1 1 . .
    H H93 1.3258 0.7013 0.0559 0.070 Uiso calc R 1 1 . .
    C C96 0.8206(4) 0.7178(3) -0.03163(17) 0.0679(9) Uani d . 1 1 . .
    H H96 0.9036 0.6780 -0.0098 0.081 Uiso calc R 1 1 . .
    C C99 0.8025(5) 0.7168(4) -0.1020(2) 0.0835(11) Uani d . 1 1 . .
    H H99 0.8729 0.6757 -0.1276 0.100 Uiso calc R 1 1 . .
    C C100 0.6944(4) 0.4556(3) 0.19527(19) 0.0700(9) Uani d . 1 1 . .
    H H100 0.6852 0.3848 0.2222 0.084 Uiso calc R 1 1 . .
    C C102 0.6710(5) 0.4416(3) 0.1271(2) 0.0852(12) Uani d . 1 1 . .
    H H102 0.6470 0.3608 0.1063 0.102 Uiso calc R 1 1 . .
    C C105 0.6830(4) 0.5498(3) 0.08822(18) 0.0718(9) Uani d . 1 1 . .
    H H105 0.6648 0.5428 0.0412 0.086 Uiso calc R 1 1 . .
    O O3 1.0089(2) 0.66543(19) 0.35400(10) 0.0568(5) Uani d . 1 1 . .
    H H3 0.9363 0.6948 0.3729 0.085 Uiso calc R 1 1 . .
loop_
    _atom_site_aniso_label
    _atom_site_aniso_U_11
    _atom_site_aniso_U_22
    _atom_site_aniso_U_33
    _atom_site_aniso_U_12
    _atom_site_aniso_U_13
    _atom_site_aniso_U_23
    Sm1 0.03595(7) 0.02704(7) 0.03464(8) 0.00444(4) 0.00201(5) -0.00155(5)
    Cl2 0.0536(4) 0.0489(3) 0.0471(4) 0.0086(3) 0.0146(3) 0.0040(3)
    Cl3 0.0391(3) 0.0587(4) 0.0548(4) 0.0054(3) -0.0051(3) -0.0076(3)
    Cl4 0.0744(5) 0.0302(3) 0.0516(4) -0.0016(3) 0.0043(3) 0.0013(3)
    N3 0.0425(11) 0.0322(10) 0.0460(13) 0.0034(8) 0.0052(9) 0.0048(9)
    N1 0.0362(10) 0.0395(11) 0.0506(13) 0.0126(9) 0.0015(9) -0.0053(10)
    N4 0.0457(11) 0.0351(10) 0.0391(12) 0.0082(9) 0.0066(9) 0.0065(9)
    O1 0.0432(11) 0.0652(13) 0.0720(15) 0.0236(9) -0.0080(9) -0.0256(11)
    N2 0.0391(11) 0.0318(10) 0.0430(12) 0.0037(8) 0.0037(9) -0.0021(9)
    N5 0.0520(12) 0.0377(11) 0.0409(12) 0.0028(9) 0.0027(10) 0.0020(9)
    N6 0.0485(12) 0.0326(10) 0.0461(13) -0.0012(9) 0.0073(10) -0.0015(9)
    C24 0.0470(14) 0.0371(12) 0.0395(14) 0.0075(10) 0.0027(11) -0.0068(11)
    C28 0.0429(13) 0.0330(12) 0.0404(14) 0.0036(10) 0.0035(11) 0.0002(10)
    C30 0.0434(13) 0.0342(12) 0.0401(14) 0.0112(10) 0.0086(11) 0.0028(10)
    C34 0.0402(12) 0.0327(11) 0.0403(14) 0.0009(9) 0.0038(10) -0.0003(10)
    C36 0.089(2) 0.0353(14) 0.066(2) 0.0183(14) 0.0260(18) 0.0078(14)
    C39 0.0411(12) 0.0286(11) 0.0395(13) 0.0043(9) 0.0031(10) 0.0004(10)
    O2 0.0848(14) 0.0400(10) 0.0428(11) -0.0019(10) -0.0029(10) 0.0058(8)
    C44 0.0428(13) 0.0418(13) 0.0410(14) 0.0001(10) 0.0033(11) -0.0061(11)
    C45 0.0425(13) 0.0333(12) 0.0408(14) 0.0063(10) 0.0043(11) -0.0031(10)
    C48 0.0502(15) 0.0446(14) 0.0546(17) 0.0031(11) 0.0083(13) 0.0147(13)
    C49 0.0559(16) 0.0494(15) 0.0398(15) -0.0103(12) 0.0076(12) -0.0076(12)
    C50 0.0520(15) 0.0390(13) 0.0576(18) 0.0066(11) 0.0086(13) 0.0029(12)
    C56 0.0549(16) 0.0630(18) 0.0492(17) -0.0003(14) 0.0125(14) 0.0134(14)
    C57 0.0387(13) 0.0377(12) 0.0529(16) 0.0060(10) 0.0048(11) -0.0016(11)
    C58 0.0549(16) 0.0541(16) 0.0433(16) 0.0101(13) -0.0042(13) -0.0101(13)
    C60 0.0598(17) 0.0394(14) 0.0585(18) -0.0021(12) 0.0103(14) 0.0059(13)
    C66 0.0680(18) 0.0403(14) 0.0548(18) 0.0008(13) 0.0175(14) -0.0077(13)
    C67 0.0478(14) 0.0401(13) 0.0481(16) -0.0031(11) 0.0060(12) -0.0061(12)
    C68 0.0437(14) 0.0497(15) 0.0589(18) 0.0062(11) 0.0071(13) 0.0067(13)
    C72 0.0476(16) 0.082(2) 0.0579(19) 0.0258(15) 0.0084(14) 0.0096(16)
    C74 0.083(2) 0.074(2) 0.054(2) -0.0226(18) -0.0092(18) 0.0093(17)
    C76 0.079(2) 0.0628(19) 0.060(2) 0.0431(17) 0.0238(17) 0.0182(16)
    C77 0.0392(14) 0.0551(16) 0.0597(19) 0.0068(12) -0.0026(13) -0.0007(14)
    C78 0.0563(16) 0.0450(14) 0.0503(16) 0.0104(12) 0.0152(13) 0.0003(12)
    C81 0.0697(19) 0.0482(15) 0.0518(18) -0.0029(14) 0.0162(15) -0.0075(13)
    C83 0.0594(17) 0.0545(16) 0.0469(17) -0.0102(13) 0.0011(14) -0.0011(13)
    C87 0.088(2) 0.0374(14) 0.064(2) 0.0077(15) 0.0093(17) -0.0080(14)
    C88 0.081(2) 0.0558(18) 0.057(2) 0.0181(16) 0.0106(17) -0.0194(15)
    C89 0.081(2) 0.079(2) 0.061(2) 0.0025(18) 0.0315(18) -0.0168(18)
    C91 0.123(4) 0.098(3) 0.041(2) -0.040(3) 0.008(2) -0.004(2)
    C92 0.0546(17) 0.0670(19) 0.0555(19) 0.0048(14) -0.0121(14) -0.0055(15)
    C93 0.0653(19) 0.0602(18) 0.0526(18) 0.0054(14) 0.0235(15) -0.0003(15)
    C96 0.064(2) 0.080(2) 0.059(2) -0.0016(17) 0.0114(16) -0.0135(17)
    C99 0.096(3) 0.094(3) 0.061(2) -0.014(2) 0.032(2) -0.024(2)
    C100 0.093(2) 0.0343(14) 0.082(3) -0.0109(15) 0.018(2) 0.0003(16)
    C102 0.130(3) 0.0441(18) 0.080(3) -0.0266(19) 0.022(2) -0.0168(18)
    C105 0.102(3) 0.0493(17) 0.061(2) -0.0202(17) 0.0121(19) -0.0149(16)
    O3 0.0663(13) 0.0632(12) 0.0468(11) 0.0267(10) 0.0195(10) 0.0191(10)
_geom_special_details
;
All e.s.d.'s (except the e.s.d. in the dihedral angle between two l.s. planes)
are estimated using the full covariance matrix. The cell e.s.d.'s are taken
into account individually in the estimation of e.s.d.'s in distances, angles
and torsion angles; correlations between e.s.d.'s in cell parameters are only
used when they are defined by crystal symmetry. An approximate (isotropic)
treatment of cell e.s.d.'s is used for estimating e.s.d.'s involving l.s.
planes.
;
loop_
    _geom_bond_atom_site_label_1
    _geom_bond_atom_site_label_2
    _geom_bond_site_symmetry_2
    _geom_bond_distance
    _geom_bond_publ_flag
    Sm1 N1 . 2.578(2) y
    Sm1 N2 . 2.634(2) y
    Sm1 N6 . 2.649(2) y
    Sm1 N4 . 2.668(2) y
    Sm1 N5 . 2.673(2) y
    Sm1 N3 . 2.713(2) y
    Sm1 Cl3 . 2.7501(9) y
    Sm1 Cl4 . 2.7658(9) y
    Sm1 Cl2 . 2.8114(10) y
    N3 C48 . 1.331(3) ?
    N3 C34 . 1.356(3) ?
    N1 C45 . 1.276(3) ?
    N1 O1 . 1.385(2) ?
    N4 C39 . 1.276(3) ?
    N4 O3 . 1.379(3) ?
    O1 H1 . 0.8200 ?
    N2 C57 . 1.338(3) ?
    N2 C28 . 1.348(3) ?
    N5 C44 . 1.280(3) ?
    N5 O2 . 1.387(3) ?
    N6 C60 . 1.340(3) ?
    N6 C67 . 1.343(3) ?
    C24 C66 . 1.373(4) ?
    C24 C81 . 1.384(4) ?
    C24 C45 . 1.482(3) ?
    C28 C58 . 1.380(4) ?
    C28 C45 . 1.482(3) ?
    C30 C50 . 1.377(4) ?
    C30 C68 . 1.381(4) ?
    C30 C39 . 1.490(3) ?
    C34 C78 . 1.380(3) ?
    C34 C39 . 1.472(3) ?
    C36 C76 . 1.363(5) ?
    C36 C50 . 1.388(4) ?
    C36 H36 . 0.9300 ?
    O2 H2 . 0.8200 ?
    C44 C49 . 1.479(4) ?
    C44 C67 . 1.484(4) ?
    C48 C56 . 1.376(4) ?
    C48 H48 . 0.9300 ?
    C49 C96 . 1.392(4) ?
    C49 C83 . 1.397(4) ?
    C50 H50 . 0.9300 ?
    C56 C93 . 1.369(4) ?
    C56 H56 . 0.9300 ?
    C57 C77 . 1.381(4) ?
    C57 H57 . 0.9300 ?
    C58 C92 . 1.384(4) ?
    C58 H58 . 0.9300 ?
    C60 C100 . 1.371(4) ?
    C60 H60 . 0.9300 ?
    C66 C87 . 1.386(4) ?
    C66 H66 . 0.9300 ?
    C67 C105 . 1.378(4) ?
    C68 C72 . 1.386(4) ?
    C68 H68 . 0.9300 ?
    C72 C76 . 1.361(5) ?
    C72 H72 . 0.9300 ?
    C74 C91 . 1.373(5) ?
    C74 C83 . 1.370(4) ?
    C74 H74 . 0.9300 ?
    C76 H76 . 0.9300 ?
    C77 C92 . 1.366(4) ?
    C77 H77 . 0.9300 ?
    C78 C93 . 1.376(4) ?
    C78 H78 . 0.9300 ?
    C81 C89 . 1.372(4) ?
    C81 H81 . 0.9300 ?
    C83 H83 . 0.9300 ?
    C87 C88 . 1.350(4) ?
    C87 H87 . 0.9300 ?
    C88 C89 . 1.365(5) ?
    C88 H88 . 0.9300 ?
    C89 H89 . 0.9300 ?
    C91 C99 . 1.366(6) ?
    C91 H91 . 0.9300 ?
    C92 H92 . 0.9300 ?
    C93 H93 . 0.9300 ?
    C96 C99 . 1.388(5) ?
    C96 H96 . 0.9300 ?
    C99 H99 . 0.9300 ?
    C100 C102 . 1.349(5) ?
    C100 H100 . 0.9300 ?
    C102 C105 . 1.393(5) ?
    C102 H102 . 0.9300 ?
    C105 H105 . 0.9300 ?
    O3 H3 . 0.8200 ?
loop_
    _geom_angle_atom_site_label_1
    _geom_angle_atom_site_label_2
    _geom_angle_atom_site_label_3
    _geom_angle_site_symmetry_1
    _geom_angle_site_symmetry_3
    _geom_angle
    _geom_angle_publ_flag
    N1 Sm1 N2 . . 60.96(6) ?
    N1 Sm1 N6 . . 146.13(7) ?
    N2 Sm1 N6 . . 140.66(6) ?
    N1 Sm1 N4 . . 121.34(7) ?
    N2 Sm1 N4 . . 71.97(7) ?
    N6 Sm1 N4 . . 68.71(7) ?
    N1 Sm1 N5 . . 126.41(7) ?
    N2 Sm1 N5 . . 139.50(7) ?
    N6 Sm1 N5 . . 59.63(7) ?
    N4 Sm1 N5 . . 111.97(7) ?
    N1 Sm1 N3 . . 137.56(7) ?
    N2 Sm1 N3 . . 83.11(7) ?
    N6 Sm1 N3 . . 76.24(7) ?
    N4 Sm1 N3 . . 59.12(6) ?
    N5 Sm1 N3 . . 67.77(7) ?
    N1 Sm1 Cl3 . . 74.68(6) ?
    N2 Sm1 Cl3 . . 135.50(5) ?
    N6 Sm1 Cl3 . . 77.87(5) ?
    N4 Sm1 Cl3 . . 136.25(5) ?
    N5 Sm1 Cl3 . . 70.91(6) ?
    N3 Sm1 Cl3 . . 138.19(5) ?
    N1 Sm1 Cl4 . . 69.59(5) ?
    N2 Sm1 Cl4 . . 76.92(5) ?
    N6 Sm1 Cl4 . . 130.98(5) ?
    N4 Sm1 Cl4 . . 131.71(5) ?
    N5 Sm1 Cl4 . . 71.60(5) ?
    N3 Sm1 Cl4 . . 81.51(5) ?
    Cl3 Sm1 Cl4 . . 91.54(4) ?
    N1 Sm1 Cl2 . . 69.82(5) ?
    N2 Sm1 Cl2 . . 82.21(5) ?
    N6 Sm1 Cl2 . . 86.06(5) ?
    N4 Sm1 Cl2 . . 71.06(5) ?
    N5 Sm1 Cl2 . . 138.12(5) ?
    N3 Sm1 Cl2 . . 130.19(5) ?
    Cl3 Sm1 Cl2 . . 79.46(3) ?
    Cl4 Sm1 Cl2 . . 139.37(3) ?
    C48 N3 C34 . . 116.5(2) ?
    C48 N3 Sm1 . . 121.95(16) ?
    C34 N3 Sm1 . . 118.93(16) ?
    C45 N1 O1 . . 113.35(19) ?
    C45 N1 Sm1 . . 126.08(15) ?
    O1 N1 Sm1 . . 120.47(15) ?
    C39 N4 O3 . . 112.88(18) ?
    C39 N4 Sm1 . . 124.81(16) ?
    O3 N4 Sm1 . . 122.25(13) ?
    N1 O1 H1 . . 109.5 ?
    C57 N2 C28 . . 117.1(2) ?
    C57 N2 Sm1 . . 122.81(16) ?
    C28 N2 Sm1 . . 119.70(15) ?
    C44 N5 O2 . . 113.0(2) ?
    C44 N5 Sm1 . . 124.96(17) ?
    O2 N5 Sm1 . . 121.83(14) ?
    C60 N6 C67 . . 117.1(2) ?
    C60 N6 Sm1 . . 120.33(18) ?
    C67 N6 Sm1 . . 122.54(16) ?
    C66 C24 C81 . . 118.8(2) ?
    C66 C24 C45 . . 120.9(2) ?
    C81 C24 C45 . . 120.2(2) ?
    N2 C28 C58 . . 122.2(2) ?
    N2 C28 C45 . . 117.1(2) ?
    C58 C28 C45 . . 120.7(2) ?
    C50 C30 C68 . . 120.3(2) ?
    C50 C30 C39 . . 120.6(2) ?
    C68 C30 C39 . . 119.1(2) ?
    N3 C34 C78 . . 122.3(2) ?
    N3 C34 C39 . . 116.2(2) ?
    C78 C34 C39 . . 121.5(2) ?
    C76 C36 C50 . . 120.1(3) ?
    C76 C36 H36 . . 119.9 ?
    C50 C36 H36 . . 119.9 ?
    N4 C39 C34 . . 116.61(19) ?
    N4 C39 C30 . . 122.7(2) ?
    C34 C39 C30 . . 120.7(2) ?
    N5 O2 H2 . . 109.5 ?
    N5 C44 C49 . . 123.6(2) ?
    N5 C44 C67 . . 115.4(2) ?
    C49 C44 C67 . . 121.1(2) ?
    N1 C45 C28 . . 115.1(2) ?
    N1 C45 C24 . . 123.6(2) ?
    C28 C45 C24 . . 121.3(2) ?
    N3 C48 C56 . . 124.3(2) ?
    N3 C48 H48 . . 117.9 ?
    C56 C48 H48 . . 117.9 ?
    C96 C49 C83 . . 119.2(3) ?
    C96 C49 C44 . . 120.2(3) ?
    C83 C49 C44 . . 120.5(2) ?
    C30 C50 C36 . . 119.5(3) ?
    C30 C50 H50 . . 120.2 ?
    C36 C50 H50 . . 120.2 ?
    C93 C56 C48 . . 118.5(3) ?
    C93 C56 H56 . . 120.7 ?
    C48 C56 H56 . . 120.7 ?
    N2 C57 C77 . . 123.4(2) ?
    N2 C57 H57 . . 118.3 ?
    C77 C57 H57 . . 118.3 ?
    C28 C58 C92 . . 119.6(3) ?
    C28 C58 H58 . . 120.2 ?
    C92 C58 H58 . . 120.2 ?
    N6 C60 C100 . . 123.6(3) ?
    N6 C60 H60 . . 118.2 ?
    C100 C60 H60 . . 118.2 ?
    C24 C66 C87 . . 119.5(3) ?
    C24 C66 H66 . . 120.3 ?
    C87 C66 H66 . . 120.3 ?
    N6 C67 C105 . . 122.4(3) ?
    N6 C67 C44 . . 117.1(2) ?
    C105 C67 C44 . . 120.5(3) ?
    C30 C68 C72 . . 118.9(3) ?
    C30 C68 H68 . . 120.5 ?
    C72 C68 H68 . . 120.5 ?
    C76 C72 C68 . . 120.7(3) ?
    C76 C72 H72 . . 119.6 ?
    C68 C72 H72 . . 119.6 ?
    C91 C74 C83 . . 119.4(4) ?
    C91 C74 H74 . . 120.3 ?
    C83 C74 H74 . . 120.3 ?
    C72 C76 C36 . . 120.4(3) ?
    C72 C76 H76 . . 119.8 ?
    C36 C76 H76 . . 119.8 ?
    C92 C77 C57 . . 119.2(3) ?
    C92 C77 H77 . . 120.4 ?
    C57 C77 H77 . . 120.4 ?
    C93 C78 C34 . . 119.4(2) ?
    C93 C78 H78 . . 120.3 ?
    C34 C78 H78 . . 120.3 ?
    C89 C81 C24 . . 120.4(3) ?
    C89 C81 H81 . . 119.8 ?
    C24 C81 H81 . . 119.8 ?
    C74 C83 C49 . . 120.5(3) ?
    C74 C83 H83 . . 119.8 ?
    C49 C83 H83 . . 119.8 ?
    C88 C87 C66 . . 121.4(3) ?
    C88 C87 H87 . . 119.3 ?
    C66 C87 H87 . . 119.3 ?
    C87 C88 C89 . . 119.3(3) ?
    C87 C88 H88 . . 120.3 ?
    C89 C88 H88 . . 120.3 ?
    C88 C89 C81 . . 120.5(3) ?
    C88 C89 H89 . . 119.7 ?
    C81 C89 H89 . . 119.7 ?
    C99 C91 C74 . . 121.5(3) ?
    C99 C91 H91 . . 119.2 ?
    C74 C91 H91 . . 119.2 ?
    C77 C92 C58 . . 118.3(3) ?
    C77 C92 H92 . . 120.9 ?
    C58 C92 H92 . . 120.9 ?
    C56 C93 C78 . . 118.8(3) ?
    C56 C93 H93 . . 120.6 ?
    C78 C93 H93 . . 120.6 ?
    C99 C96 C49 . . 119.7(3) ?
    C99 C96 H96 . . 120.1 ?
    C49 C96 H96 . . 120.1 ?
    C91 C99 C96 . . 119.7(4) ?
    C91 C99 H99 . . 120.2 ?
    C96 C99 H99 . . 120.2 ?
    C102 C100 C60 . . 119.0(3) ?
    C102 C100 H100 . . 120.5 ?
    C60 C100 H100 . . 120.5 ?
    C100 C102 C105 . . 119.1(3) ?
    C100 C102 H102 . . 120.4 ?
    C105 C102 H102 . . 120.4 ?
    C67 C105 C102 . . 118.8(3) ?
    C67 C105 H105 . . 120.6 ?
    C102 C105 H105 . . 120.6 ?
    N4 O3 H3 . . 109.5 ?
loop_
    _geom_hbond_atom_site_label_D
    _geom_hbond_atom_site_label_H
    _geom_hbond_atom_site_label_A
    _geom_hbond_site_symmetry_A
    _geom_hbond_distance_DH
    _geom_hbond_distance_HA
    _geom_hbond_distance_DA
    _geom_hbond_angle_DHA
    O1 H1 Cl3 . 0.82 2.22 2.960(2) 150
    O2 H2 Cl4 . 0.82 2.18 2.920(2) 150
    O3 H3 Cl2 . 0.82 2.18 2.920(2) 149
data_global
_journal_date_recd_electronic     2012-02-20
_journal_date_accepted     2012-02-23
_journal_name_full     'Acta Crystallographica, Section E'
_journal_year     2012
_journal_volume     68
_journal_issue      3
_journal_page_first     m344
_journal_page_last     m345
_journal_paper_category     QM
_journal_paper_doi     10.1107/S1600536812008100
_journal_coeditor_code     TK5061
_publ_contact_author_name     'Yahong Li'
_publ_contact_author_address
;
Key Laboratory of Organic Synthesis of Jiangsu Province,
College of Chemistry, Chemical Engineering and Materials Science,
Soochow University,
Suzhou 215123
People's Republic of China
;
_publ_contact_author_email     'liyahong@suda.edu.cn'
_publ_contact_author_fax     '+86512-65880323'
_publ_contact_author_phone     '+86512-65880323'
_publ_section_title
;\
Trichloridotris{<i>N</i>-[phenyl(pyridin-2-yl)methylidene]hydroxylamine-\
\k^2^<i>N</i>,<i>N</i>'}samarium(III)
;
loop_
    _publ_author_name
    _publ_author_footnote
    _publ_author_address
    'Lei, Tao' .
;
Qinghai Institute of Salt Lakes, Chinese Academy of Sciences, Xining 810008,
People's Republic of China
;
    'Chen, Wenqian' .
;
Key Laboratory of Organic Synthesis of Jiangsu Province, College of Chemistry,
Chemical Engineering and Materials Science, Soochow University, Suzhou 215123,
People's Republic of China
;
    'Chen, Yanmei' .
;
Key Laboratory of Organic Synthesis of Jiangsu Province, College of Chemistry,
Chemical Engineering and Materials Science, Soochow University, Suzhou 215123,
People's Republic of China
;
    'Hu, Bin' .
;
Qinghai Institute of Salt Lakes, Chinese Academy of Sciences, Xining 810008,
People's Republic of China
;
    'Li, Yahong' .
;
Qinghai Institute of Salt Lakes, Chinese Academy of Sciences, Xining 810008,
People's Republic of China
Key Laboratory of Organic Synthesis of Jiangsu Province, College of Chemistry,
Chemical Engineering and Materials Science, Soochow University, Suzhou 215123
People's Republic of China
;
