# Supplementary material for: Trichloridotris{N-[phen­yl(pyridin-2-yl)­methyl­idene]hydroxyl­amine-κ2 N,N′}samarium(III)
Source: Acta Crystallogr Sect E Struct Rep Online. 2012 Feb 29;68(Pt 3):m344–5. doi: 10.1107/S1600536812008100 (PMC3297284; doi:10.1107/S1600536812008100)
Supplement: Supplementary file 2 [file e-68-0m344-Isup2.hkl]

# 
# h,k,l, Fc-squared, Fo-squared, sigma(Fo-squared) and status flag 
# 
data_I
_shelx_title ' a in P1                          P-1' 
_shelx_refln_list_code          4 
_shelx_F_calc_maximum      204.93 
_exptl_crystal_F_000       849.82 
_reflns_d_resolution_high  0.7569 
 
loop_ 
 _symmetry_equiv_pos_as_xyz 
 'x, y, z' 
 '-x, -y, -z' 
 
_cell_length_a     8.6415 
_cell_length_b    10.4220 
_cell_length_c    19.7710 
_cell_angle_alpha  92.180 
_cell_angle_beta   94.470 
_cell_angle_gamma  92.620 
 
_shelx_F_squared_multiplier     1.000 
 
loop_ 
 _refln_index_h 
 _refln_index_k 
 _refln_index_l 
 _refln_F_squared_calc 
 _refln_F_squared_meas 
 _refln_F_squared_sigma 
 _refln_observed_status 
   1   0   0     7454.23     6602.55    917.30 o 
   2   0   0    39287.48    37577.18   2292.23 o 
   3   0   0     9598.44    10118.67    339.53 o 
   4   0   0       15.67       25.03      3.46 o 
   5   0   0      163.93      211.66      9.03 o 
   6   0   0     2161.03     2187.37     55.76 o 
   7   0   0     1161.63     1191.40     55.47 o 
   8   0   0        3.21        6.22      9.04 o 
   9   0   0     1171.57      942.37     93.29 o 
  10   0   0       73.72       53.98     18.95 o 
  11   0   0      117.35      110.01     23.83 o 
 -11   1   0       20.83       18.79     16.47 o 
 -10   1   0      619.47      613.88     43.22 o 
  -9   1   0      666.81      658.57     57.15 o 
  -8   1   0      359.70      286.64     16.97 o 
  -7   1   0     1094.59     1052.97     44.20 o 
  -6   1   0      360.56      388.61     16.86 o 
  -5   1   0      208.19      261.18     24.99 o 
  -4   1   0     3340.76     3325.29    121.86 o 
  -3   1   0    30636.07    30715.14    926.94 o 
  -2   1   0      187.68      203.37      5.69 o 
  -1   1   0    18891.20    20230.40    232.06 o 
   0   1   0    20953.89    21843.83    345.70 o 
   1   1   0        7.21        9.39      2.24 o 
   2   1   0       83.26      105.22     16.69 o 
   3   1   0     3203.90     2365.21    420.77 o 
   4   1   0      637.99      468.20     97.06 o 
   5   1   0      258.61      174.78     39.99 o 
   6   1   0     2710.93     1859.50    413.16 o 
   7   1   0      182.14      130.06     37.18 o 
   8   1   0     1440.71     1428.60     90.12 o 
   9   1   0      776.54      689.75     37.14 o 
  10   1   0      202.37      176.96     25.90 o 
  11   1   0      209.15      218.97     29.72 o 
 -11   2   0      160.53      147.86     26.31 o 
 -10   2   0      622.82      620.83     34.26 o 
  -9   2   0        4.55       15.13     11.39 o 
  -8   2   0      450.61      434.27     27.72 o 
  -7   2   0     1883.10     1505.83    253.52 o 
  -6   2   0      434.54      408.53     20.15 o 
  -5   2   0      800.37      797.32     48.70 o 
  -4   2   0     4971.74     4834.64    136.13 o 
  -3   2   0     5274.35     5333.50     66.66 o 
  -2   2   0     1760.21     1955.31     33.36 o 
  -1   2   0     5749.20     6061.81     88.34 o 
   0   2   0      148.99      165.05      3.54 o 
   1   2   0     9785.08    10081.40    201.65 o 
   2   2   0      156.50       86.38     18.17 o 
   3   2   0     1626.90     1438.48    106.26 o 
   4   2   0     2326.39     2308.40     78.18 o 
   5   2   0     2960.59     3047.07    104.24 o 
   6   2   0     1719.33     1734.75     43.49 o 
   7   2   0     3052.87     2963.56     95.17 o 
   8   2   0     1826.55     1835.94     63.93 o 
   9   2   0      231.88      237.16     27.19 o 
  10   2   0      172.48      158.62     24.98 o 
  11   2   0       89.60       74.43     30.85 o 
 -11   3   0      401.72      447.46     40.89 o 
 -10   3   0      410.35      394.24     28.67 o 
  -9   3   0      303.74      307.93     27.22 o 
  -8   3   0     1393.16     1421.83     61.67 o 
  -7   3   0     1696.52     1655.66     56.72 o 
  -6   3   0        5.94       20.14      7.25 o 
  -5   3   0      738.88      743.70     21.82 o 
  -4   3   0     1347.84     1248.00     23.00 o 
  -3   3   0     1452.30     1510.64     19.46 o 
  -2   3   0     8452.43     8642.88     77.65 o 
  -1   3   0     3168.17     2905.53     60.10 o 
   0   3   0     2531.67     2661.16     31.95 o 
   1   3   0      741.02      637.30     76.37 o 
   2   3   0     3697.02     3319.52    231.95 o 
   3   3   0       17.55       20.69      5.02 o 
   4   3   0    11358.59    11526.16    145.96 o 
   5   3   0     3586.50     3557.19     71.17 o 
   6   3   0       89.08       82.00      7.13 o 
   7   3   0     3513.30     3475.87    113.11 o 
   8   3   0      443.61      439.11     22.71 o 
   9   3   0       12.72        8.80     10.27 o 
  10   3   0      253.63      187.04     38.56 o 
 -11   4   0      157.96      136.37     25.90 o 
 -10   4   0      131.23      131.55     19.14 o 
  -9   4   0      249.80      266.23     19.20 o 
  -8   4   0       14.92       18.25      8.44 o 
  -7   4   0      681.15      634.88     38.24 o 
  -6   4   0      291.73      293.00     16.42 o 
  -5   4   0     3270.95     3057.79    134.82 o 
  -4   4   0       78.64      107.31      7.43 o 
  -3   4   0     6185.12     5969.35     86.07 o 
  -2   4   0     3202.41     3157.74     32.09 o 
  -1   4   0       88.05       69.81      5.58 o 
   0   4   0     9198.24     9404.71    128.51 o 
   1   4   0     9380.49     9742.09    104.27 o 
   2   4   0     4265.96     4158.88    171.32 o 
   3   4   0     3957.70     3994.82     35.22 o 
   4   4   0     9897.58     9495.38    327.92 o 
   5   4   0      360.92      367.74     13.95 o 
   6   4   0      639.81      642.67     18.44 o 
   7   4   0     1725.37     1778.11     51.24 o 
   8   4   0      114.06      112.12     15.04 o 
   9   4   0      130.34      145.74     22.34 o 
  10   4   0      471.45      503.65     59.00 o 
 -10   5   0       33.85       23.14     13.31 o 
  -9   5   0      510.32      569.36     45.37 o 
  -8   5   0       23.34       18.01      8.51 o 
  -7   5   0      103.67      111.91     12.47 o 
  -6   5   0     4965.25     4662.48    217.85 o 
  -5   5   0     2636.96     2638.09     75.25 o 
  -4   5   0      641.79      636.82     17.29 o 
  -3   5   0    20296.59    20781.93    276.84 o 
  -2   5   0     2077.87     2133.96     37.46 o 
  -1   5   0     1701.72     1750.22     31.95 o 
   0   5   0    11136.85    11155.33    121.10 o 
   1   5   0     4400.44     4551.50     48.44 o 
   2   5   0      729.38      777.73     30.64 o 
   3   5   0     4299.49     4151.90     52.73 o 
   4   5   0      677.15      569.51     69.75 o 
   5   5   0      375.41      389.13     12.35 o 
   6   5   0     1324.15     1324.18     40.97 o 
   7   5   0      354.71      356.10     28.32 o 
   8   5   0       15.82        3.59     11.49 o 
   9   5   0      135.04      141.53     29.12 o 
  10   5   0      272.75      230.68     29.56 o 
 -10   6   0      168.76      160.12     21.42 o 
  -9   6   0      746.25      741.61     46.00 o 
  -8   6   0        5.50       12.76      8.34 o 
  -7   6   0     1195.49     1209.02     50.98 o 
  -6   6   0     4160.49     4124.04    161.71 o 
  -5   6   0       39.03       37.80      6.42 o 
  -4   6   0     2508.08     2557.05     36.19 o 
  -3   6   0     4965.37     4819.31    110.67 o 
  -2   6   0       23.87       32.42      4.30 o 
  -1   6   0       34.19       34.20      4.61 o 
   0   6   0     2827.18     2890.10     43.17 o 
   1   6   0      533.20      604.98     13.19 o 
   2   6   0     4213.63     4189.51    268.48 o 
   3   6   0     3448.68     3189.77    271.82 o 
   4   6   0      823.06      706.69     80.00 o 
   5   6   0     1744.17     1713.77     51.72 o 
   6   6   0     1935.10     1992.57    123.15 o 
   7   6   0        0.11        8.03     12.93 o 
   8   6   0      178.66      205.60     25.22 o 
   9   6   0      412.87      427.87     36.95 o 
 -10   7   0      359.55      368.40     33.48 o 
  -9   7   0      277.79      290.13     26.35 o 
  -8   7   0      219.76      222.28     22.03 o 
  -7   7   0     1863.65     1804.90    102.53 o 
  -6   7   0     1007.95      999.82     29.80 o 
  -5   7   0     1372.85     1310.38     29.41 o 
  -4   7   0      677.14      720.34     20.44 o 
  -3   7   0      595.62      601.91     12.94 o 
  -2   7   0     1387.03     1424.55     24.87 o 
  -1   7   0      595.32      599.80     17.20 o 
   0   7   0      130.71      122.39      6.76 o 
   1   7   0     2628.87     2662.65     62.27 o 
   2   7   0     4061.56     3847.33    253.31 o 
   3   7   0      644.86      613.49     48.92 o 
   4   7   0     2358.61     2428.57     53.60 o 
   5   7   0     1275.94     1288.03     51.79 o 
   6   7   0      366.82      379.93     37.92 o 
   7   7   0       82.35       93.77     19.91 o 
   8   7   0      152.10      191.50     25.89 o 
   9   7   0      171.98      185.34     27.51 o 
  -9   8   0       10.40       19.56     13.26 o 
  -8   8   0      922.19      950.21     57.99 o 
  -7   8   0      734.90      724.82     43.13 o 
  -6   8   0       14.76       21.31      8.24 o 
  -5   8   0     1785.35     1853.13     46.00 o 
  -4   8   0      204.75      187.61     11.89 o 
  -3   8   0       90.84       88.02      7.61 o 
  -2   8   0     2025.25     2010.48     29.63 o 
  -1   8   0     2379.42     2328.31     36.35 o 
   0   8   0       17.90       20.30      4.55 o 
   1   8   0     7322.34     7336.69     86.74 o 
   2   8   0     3357.42     3082.94    263.44 o 
   3   8   0       88.22       93.05     18.27 o 
   4   8   0     1987.38     2060.03     41.96 o 
   5   8   0      325.92      137.71    121.34 o 
   6   8   0       45.63       55.19     25.07 o 
   7   8   0      270.68      296.37     30.95 o 
   8   8   0      196.61      172.14     25.77 o 
  -8   9   0      619.15      614.34     52.36 o 
  -7   9   0       79.02       76.95     15.35 o 
  -6   9   0      620.86      600.17     28.27 o 
  -5   9   0     1148.53     1121.11     29.77 o 
  -4   9   0      991.80      973.84     26.73 o 
  -3   9   0      136.50      141.82     11.00 o 
  -2   9   0     8331.21     8111.67     78.92 o 
  -1   9   0     1575.59     1498.71     31.27 o 
   0   9   0     2968.34     2839.26     92.59 o 
   1   9   0     5203.79     4773.70    414.77 o 
   2   9   0        7.98       13.13      5.53 o 
   3   9   0      116.90       83.92     19.94 o 
   4   9   0      577.97      587.28     29.55 o 
   5   9   0      248.99      176.92     22.93 o 
   6   9   0       27.27       25.68     14.85 o 
   7   9   0      597.74      560.86     42.52 o 
   8   9   0       97.08       71.88     20.48 o 
  -8  10   0       87.63       95.87     17.89 o 
  -7  10   0       43.46       50.02     12.38 o 
  -6  10   0      534.63      568.45     28.85 o 
  -5  10   0      990.12      926.48     34.68 o 
  -4  10   0      332.43      304.05     20.17 o 
  -3  10   0     1686.13     1641.09     38.06 o 
  -2  10   0      986.83      973.14     24.30 o 
  -1  10   0       36.85       32.54      7.58 o 
   0  10   0      872.73      894.27     27.32 o 
   1  10   0      486.51      418.80     39.30 o 
   2  10   0      203.61      178.14     26.08 o 
   3  10   0      191.14      176.09     52.31 o 
   4  10   0      281.78      289.96     22.69 o 
   5  10   0       21.02       18.69     13.23 o 
   6  10   0      474.97      530.06     41.65 o 
   7  10   0      356.59      405.23     38.59 o 
  -7  11   0      183.17      226.32     20.91 o 
  -6  11   0      872.94      902.60     37.59 o 
  -5  11   0      277.58      239.50     19.84 o 
  -4  11   0       33.38       26.78      9.39 o 
  -3  11   0     1176.69     1139.32     44.88 o 
  -2  11   0       33.48       35.81     11.53 o 
  -1  11   0     1288.55     1271.59     34.24 o 
   0  11   0     1324.36     1194.60     88.43 o 
   1  11   0        9.37        6.56      5.84 o 
   2  11   0      751.63      623.26    104.07 o 
   3  11   0      593.92      467.76    128.20 o 
   4  11   0       78.59       73.26     14.31 o 
   5  11   0      383.30      393.28     36.67 o 
   6  11   0      637.02      669.52     48.80 o 
  -6  12   0      189.44      202.16     27.95 o 
  -5  12   0       57.60       55.15     14.62 o 
  -4  12   0      271.16      291.92     25.65 o 
  -3  12   0      344.17      343.23     27.09 o 
  -2  12   0      393.03      442.35     29.91 o 
  -1  12   0     1514.76     1476.19     46.81 o 
   0  12   0      665.06      705.81     35.68 o 
   1  12   0      241.12      208.33     49.79 o 
   2  12   0      899.86      727.01    193.58 o 
   3  12   0      601.11      502.21    135.68 o 
   4  12   0       28.90       62.02     20.31 o 
   5  12   0      508.28      548.52     44.51 o 
  -4  13   0      481.88      415.34     55.15 o 
  -3  13   0       13.02       24.76     12.45 o 
  -2  13   0      646.11      666.17     38.28 o 
  -1  13   0      628.45      571.34     49.26 o 
   0  13   0      121.68       81.30     19.56 o 
   1  13   0      323.46      300.50     81.19 o 
   2  13   0      354.74      245.00     85.74 o 
   3  13   0       77.04       30.71     24.03 o 
  -3 -13   1      514.93      390.40    121.14 o 
  -2 -13   1       40.39       15.65      8.51 o 
  -1 -13   1      624.07      683.13     37.80 o 
   0 -13   1      757.26      844.85     41.19 o 
   1 -13   1       65.20       66.68     13.05 o 
   2 -13   1      413.89      447.83     31.97 o 
   3 -13   1      944.50      942.40     45.89 o 
   4 -13   1      219.73      170.84     37.79 o 
  -5 -12   1        5.24       -2.83     13.40 o 
  -4 -12   1      919.93      937.73     43.94 o 
  -3 -12   1      329.69      244.66     86.17 o 
  -2 -12   1       67.48       41.83     19.15 o 
  -1 -12   1      680.62      601.56    129.71 o 
   0 -12   1      606.15      561.42     67.15 o 
   1 -12   1       95.66       97.28     15.99 o 
   2 -12   1      990.55      958.01     43.04 o 
   3 -12   1      464.05      503.40     32.23 o 
   4 -12   1       88.89       85.13     16.03 o 
   5 -12   1      647.57      678.16     39.08 o 
   6 -12   1      208.41      170.82     26.35 o 
  -6 -11   1        2.58       19.80     16.61 o 
  -5 -11   1      366.97      387.62     36.81 o 
  -4 -11   1      662.13      690.88     36.15 o 
  -3 -11   1      110.04       69.43     25.43 o 
  -2 -11   1      187.66      168.63     33.62 o 
  -1 -11   1     1411.04     1501.86     42.03 o 
   0 -11   1      144.34      146.11     13.05 o 
   1 -11   1      214.76      224.74     15.39 o 
   2 -11   1     1862.87     1732.91     64.67 o 
   3 -11   1        1.81        5.39      8.83 o 
   4 -11   1      985.64      912.71     34.71 o 
   5 -11   1      851.50      782.73     38.61 o 
   6 -11   1        2.16        5.08      9.41 o 
   7 -11   1      157.72      156.55     21.33 o 
  -7 -10   1      152.80      193.17     31.82 o 
  -6 -10   1      244.21      233.50     44.35 o 
  -5 -10   1      376.32      406.26     27.43 o 
  -4 -10   1      266.94      288.28     28.49 o 
  -3 -10   1       22.59       16.64      5.69 o 
  -2 -10   1      341.76      280.73     40.15 o 
  -1 -10   1      878.30      878.16     30.37 o 
   0 -10   1       68.16       68.38      9.30 o 
   1 -10   1     2527.58     2436.68     50.54 o 
   2 -10   1      964.98      939.89     23.34 o 
   3 -10   1     1903.47     1826.26     40.21 o 
   4 -10   1     1956.05     1918.70     47.52 o 
   5 -10   1      324.46      347.42     22.19 o 
   6 -10   1      376.23      372.53     23.77 o 
   7 -10   1      331.57      321.57     23.31 o 
   8 -10   1      300.90      287.77     27.11 o 
  -8  -9   1      270.15      291.04     33.34 o 
  -7  -9   1        4.12        9.28     13.84 o 
  -6  -9   1      299.56      348.45     32.72 o 
  -5  -9   1      151.49      180.99     18.14 o 
  -4  -9   1       27.53       36.86     10.79 o 
  -3  -9   1      459.87      331.71     86.26 o 
  -2  -9   1     1581.67     1371.07    198.69 o 
  -1  -9   1      352.36      339.46     18.46 o 
   0  -9   1     4560.30     4556.72     64.47 o 
   1  -9   1     2328.30     2300.19     43.17 o 
   2  -9   1      145.32      158.57     11.09 o 
   3  -9   1     3114.76     3093.60     45.32 o 
   4  -9   1     1611.39     1613.81     34.07 o 
   5  -9   1      259.68      255.62     15.06 o 
   6  -9   1      412.65      408.71     23.70 o 
   7  -9   1      691.48      702.56     56.83 o 
   8  -9   1      387.43      405.70     30.57 o 
  -8  -8   1       30.54       31.88     16.25 o 
  -7  -8   1      394.18      385.04     34.63 o 
  -6  -8   1      173.84      209.42     25.50 o 
  -5  -8   1      319.19      334.04     22.73 o 
  -4  -8   1        5.12       13.34      9.01 o 
  -3  -8   1     4621.80     3694.99    894.85 o 
  -2  -8   1     1673.31     1428.66    169.73 o 
  -1  -8   1     1598.08     1585.85     25.97 o 
   0  -8   1     4006.21     3825.22     75.59 o 
   1  -8   1      597.49      597.09     18.67 o 
   2  -8   1      214.97      199.97     11.66 o 
   3  -8   1     1870.79     1868.22     30.40 o 
   4  -8   1     1367.15     1309.99     29.12 o 
   5  -8   1      121.92      105.88      9.95 o 
   6  -8   1     1771.30     1769.92     37.07 o 
   7  -8   1      272.68      270.81     23.08 o 
   8  -8   1       52.46       58.68     14.50 o 
   9  -8   1      635.28      638.03     38.14 o 
  -9  -7   1      116.43      107.24     22.49 o 
  -8  -7   1        0.24        0.33     12.13 o 
  -7  -7   1     1247.83     1157.80     54.95 o 
  -6  -7   1      971.26      519.05    339.60 o 
  -5  -7   1      137.31      142.20     15.36 o 
  -4  -7   1     2573.50     2552.06     46.91 o 
  -3  -7   1     3899.61     3559.87    398.31 o 
  -2  -7   1        0.30        4.60      3.38 o 
  -1  -7   1     3447.09     3584.71     62.91 o 
   0  -7   1     4292.68     4075.08     64.19 o 
   1  -7   1      110.51      128.64      8.61 o 
   2  -7   1     3613.82     3625.26     84.63 o 
   3  -7   1     1589.25     1593.75     21.49 o 
   4  -7   1        1.54       -0.06      3.65 o 
   5  -7   1      819.35      784.11     22.57 o 
   6  -7   1     1435.32     1412.10     34.03 o 
   7  -7   1      143.16      126.87     14.36 o 
   8  -7   1      775.68      712.94     36.58 o 
   9  -7   1      508.81      542.84     41.21 o 
  10  -7   1        0.18       -3.12     11.57 o 
 -10  -6   1      345.71      396.65     38.02 o 
  -9  -6   1        7.33       21.25     16.58 o 
  -8  -6   1      194.19      207.25     25.63 o 
  -7  -6   1     1382.70     1379.48     49.08 o 
  -6  -6   1      155.70       56.98     60.20 o 
  -5  -6   1       36.80       40.83      7.68 o 
  -4  -6   1     3036.74     2845.13     72.79 o 
  -3  -6   1      776.65      769.29     15.89 o 
  -2  -6   1      327.48      298.07     13.32 o 
  -1  -6   1     6916.57     7102.22     89.92 o 
   0  -6   1      148.01      186.38      7.65 o 
   1  -6   1     1400.61     1412.02     24.16 o 
   2  -6   1     3364.26     3377.07     46.34 o 
   3  -6   1      228.00      222.61     10.42 o 
   4  -6   1     2732.11     2621.85     38.28 o 
   5  -6   1     2838.51     2776.59     53.87 o 
   6  -6   1       63.34       81.44     10.04 o 
   7  -6   1     1504.46     1491.21     40.53 o 
   8  -6   1      941.75      973.74     40.52 o 
   9  -6   1       42.71       40.72     14.08 o 
  10  -6   1      179.70      157.93     21.17 o 
 -10  -5   1      262.54      289.73     31.96 o 
  -9  -5   1      172.79      137.08     22.40 o 
  -8  -5   1      558.10      600.13     62.28 o 
  -7  -5   1      973.51      967.52     46.52 o 
  -6  -5   1       14.81        9.41      4.04 o 
  -5  -5   1     1333.67     1303.98     22.27 o 
  -4  -5   1     1968.74     1898.38     42.38 o 
  -3  -5   1     3944.00     4046.23     60.79 o 
  -2  -5   1     2059.19     2014.29    111.15 o 
  -1  -5   1     2460.94     2456.93     25.54 o 
   0  -5   1     2434.40     2400.02     34.92 o 
   1  -5   1     2416.73     2406.13     23.23 o 
   2  -5   1     1391.68     1284.54     36.10 o 
   3  -5   1      102.27       96.56      6.26 o 
   4  -5   1     6754.84     6565.37    126.82 o 
   5  -5   1     4323.23     4244.03     71.29 o 
   6  -5   1      235.90      256.69     25.04 o 
   7  -5   1     1208.08     1219.76     38.57 o 
   8  -5   1      970.71      972.89     36.51 o 
   9  -5   1       33.08       32.50     10.69 o 
  10  -5   1      320.07      332.82     27.74 o 
 -10  -4   1       35.45       14.65     21.98 o 
  -9  -4   1      264.67      250.29     27.39 o 
  -8  -4   1     1335.79     1274.48     41.32 o 
  -7  -4   1      253.01      260.47     16.48 o 
  -6  -4   1     2168.18     1520.57    405.28 o 
  -5  -4   1     2007.21     1987.97     74.34 o 
  -4  -4   1      141.11      146.47      7.02 o 
  -3  -4   1    10031.29    10036.54     94.36 o 
  -2  -4   1     1408.57     1112.97    140.15 o 
  -1  -4   1     2451.57     2592.67     40.52 o 
   0  -4   1    10543.12    10785.68    124.64 o 
   1  -4   1    11211.85    11252.46    162.53 o 
   2  -4   1     5956.13     6047.11     87.06 o 
   3  -4   1     4568.76     4709.63     56.20 o 
   4  -4   1     5337.35     5489.96     94.65 o 
   5  -4   1     1180.37     1211.61     32.18 o 
   6  -4   1     1998.49     1944.84     82.10 o 
   7  -4   1     1849.47     1894.49     89.12 o 
   8  -4   1      114.38      118.24     12.99 o 
   9  -4   1      156.39      128.27     17.33 o 
  10  -4   1      257.46      279.13     28.16 o 
  11  -4   1       85.34       93.30     23.14 o 
 -11  -3   1       16.48       15.04     22.75 o 
 -10  -3   1       15.91       35.09     24.68 o 
  -9  -3   1      361.91      331.66     29.09 o 
  -8  -3   1      998.25      891.96     55.83 o 
  -7  -3   1       51.73       30.04     20.77 o 
  -6  -3   1     3587.53     3617.21    149.12 o 
  -5  -3   1     2703.29     2674.57     92.98 o 
  -4  -3   1     2443.32     2503.27     26.45 o 
  -3  -3   1    10355.22    10001.03     60.10 o 
  -2  -3   1     1483.12     1413.85     50.47 o 
  -1  -3   1     6103.55     6821.72     55.46 o 
   0  -3   1     7454.27     7591.87     91.45 o 
   1  -3   1     8386.27     8197.08    198.31 o 
   2  -3   1     1462.63     1506.49     21.68 o 
   3  -3   1     6872.48     6740.81     88.11 o 
   4  -3   1      860.11      805.44     21.47 o 
   5  -3   1      146.83      145.91      7.62 o 
   6  -3   1     4752.37     4714.47    276.14 o 
   7  -3   1       21.91       18.70      8.03 o 
   8  -3   1       99.78       75.82     10.78 o 
   9  -3   1      728.02      714.18     48.99 o 
  10  -3   1       63.56       62.58     15.12 o 
  11  -3   1       38.94       44.46     19.31 o 
 -11  -2   1        0.17      -16.58     18.13 o 
 -10  -2   1      247.00      253.35     29.24 o 
  -9  -2   1      765.01      452.59    233.10 o 
  -8  -2   1      336.20      238.88     72.09 o 
  -7  -2   1     1492.73     1406.51     43.20 o 
  -6  -2   1     4027.79     4035.40    137.57 o 
  -5  -2   1        0.48        7.00      4.02 o 
  -4  -2   1     5629.32     5386.03     89.08 o 
  -3  -2   1    14213.40    13597.48    202.26 o 
  -2  -2   1     5611.20     5672.64     73.13 o 
  -1  -2   1      886.24      866.16     11.77 o 
   0  -2   1    11080.35    11592.57    145.14 o 
   1  -2   1       84.90      108.72      5.43 o 
   2  -2   1     1885.28     1739.32     27.34 o 
   3  -2   1    17052.29    16567.12    490.06 o 
   4  -2   1     1300.20     1516.34     51.87 o 
   5  -2   1     1764.10     1763.47     87.17 o 
   6  -2   1     2738.60     1542.65    675.39 o 
   7  -2   1        0.50        4.07      6.48 o 
   8  -2   1     1178.57     1154.50     51.27 o 
   9  -2   1     1974.28     1908.38    119.67 o 
  10  -2   1       56.37       43.07     17.59 o 
  11  -2   1      231.68      256.05     32.17 o 
 -11  -1   1       15.41       24.83     17.45 o 
 -10  -1   1      759.45      647.51     67.49 o 
  -9  -1   1      197.38      209.50     19.98 o 
  -8  -1   1      282.20      272.40     16.65 o 
  -7  -1   1     3892.42     3942.83    119.13 o 
  -6  -1   1     1360.32     1360.53     44.06 o 
  -5  -1   1     2788.50     2854.79     93.77 o 
  -4  -1   1     5797.50     5799.07    172.06 o 
  -3  -1   1       82.44       94.16      9.67 o 
  -2  -1   1      100.70      121.60      5.66 o 
  -1  -1   1    39017.53    37851.34    759.57 o 
   0  -1   1     7446.85     7877.94    127.10 o 
   1  -1   1     9678.56    11040.55    224.92 o 
   2  -1   1    12629.43    12884.73    247.20 o 
   3  -1   1      501.18      485.77     14.90 o 
   4  -1   1    20185.52    21423.39    507.33 o 
   5  -1   1     2526.47     2543.28     56.29 o 
   6  -1   1      991.81      908.41     30.40 o 
   7  -1   1      103.31      118.91      9.38 o 
   8  -1   1      623.47      538.48     27.11 o 
   9  -1   1     1390.76      923.77    298.38 o 
  10  -1   1      101.28       87.62     20.83 o 
  11  -1   1      297.04      295.60     33.81 o 
 -11   0   1      177.08      191.45     28.18 o 
 -10   0   1      892.09      902.23     50.99 o 
  -9   0   1       17.15        6.68     10.72 o 
  -8   0   1      940.44      879.54     33.56 o 
  -7   0   1     1495.50     1519.80     78.13 o 
  -6   0   1      196.06      201.43     13.95 o 
  -5   0   1     1384.05     1323.89     54.99 o 
  -4   0   1     4148.03     3753.08    349.70 o 
  -3   0   1      182.30      173.62     36.40 o 
  -2   0   1     7083.47     6907.07    278.33 o 
  -1   0   1    20423.92    21227.43    235.39 o 
   0   0   1      164.14       -0.29      0.19 o 
   1   0   1     8038.59     9066.40    210.72 o 
   2   0   1      830.70      947.00     26.75 o 
   3   0   1     4948.69     5191.98    131.66 o 
   4   0   1     2587.45     2526.98    130.39 o 
   5   0   1     2715.53     2526.66    213.29 o 
   6   0   1     1741.44     1630.85    135.56 o 
   7   0   1      521.69      504.78     36.25 o 
   8   0   1      884.64      858.42     33.16 o 
   9   0   1       70.38       70.30     14.07 o 
  10   0   1      912.09      923.79     78.86 o 
  11   0   1      235.66      216.17     29.66 o 
 -11   1   1      296.60      273.23     32.59 o 
 -10   1   1      149.62      168.90     20.02 o 
  -9   1   1      937.63      864.50     71.87 o 
  -8   1   1      351.41      344.59     25.49 o 
  -7   1   1       22.08       31.09      7.75 o 
  -6   1   1     1887.86     1905.24     98.41 o 
  -5   1   1     2901.97     2958.30     70.84 o 
  -4   1   1     9859.50    10411.17    286.95 o 
  -3   1   1     9375.33    10013.93    295.24 o 
  -2   1   1    18570.08    19363.90    460.17 o 
  -1   1   1      382.82      511.00      6.10 o 
   0   1   1    14833.35    15560.64    133.10 o 
   1   1   1     9322.39     9741.48    150.45 o 
   2   1   1     6617.82     6846.08    115.79 o 
   3   1   1     3265.81     3268.64    106.46 o 
   4   1   1     2873.08     3130.46     91.41 o 
   5   1   1      498.14      541.39     14.14 o 
   6   1   1      207.09      237.16      9.27 o 
   7   1   1     1198.54     1206.59     41.72 o 
   8   1   1      202.12      215.08     15.25 o 
   9   1   1       29.42       65.45     18.12 o 
  10   1   1      752.11      720.70     46.08 o 
  11   1   1       19.89       25.78     17.24 o 
 -11   2   1      113.07       86.41     21.95 o 
 -10   2   1        6.91        6.76     11.55 o 
  -9   2   1     1398.83     1398.24     66.15 o 
  -8   2   1      794.91      765.91     44.98 o 
  -7   2   1       36.97       54.74      9.83 o 
  -6   2   1     6250.91     6272.02    289.28 o 
  -5   2   1     1752.89     1757.83     81.82 o 
  -4   2   1      276.01      306.32     10.06 o 
  -3   2   1    11203.87    11950.81    268.80 o 
  -2   2   1     9803.56     9936.42     81.94 o 
  -1   2   1     3695.99     4075.53     41.40 o 
   0   2   1      576.22      674.60     12.89 o 
   1   2   1     5990.13     6015.36    167.91 o 
   2   2   1     1781.97     1941.72     44.75 o 
   3   2   1     8922.38     8924.63     94.29 o 
   4   2   1     1341.56     1282.66     30.24 o 
   5   2   1      171.93      188.05      7.68 o 
   6   2   1     3272.71     3295.66     79.08 o 
   7   2   1      816.76      779.45     38.30 o 
   8   2   1      183.77      195.16     20.37 o 
   9   2   1      589.90      511.66     36.80 o 
  10   2   1      255.63      247.90     29.39 o 
  11   2   1        7.82       -4.66     14.70 o 
 -11   3   1       63.99       65.18     20.58 o 
 -10   3   1      260.68      271.22     24.76 o 
  -9   3   1      737.72      772.03     33.51 o 
  -8   3   1        4.89       11.18      8.01 o 
  -7   3   1       49.52       55.04      9.94 o 
  -6   3   1     3915.56     3880.97    163.92 o 
  -5   3   1      134.25      129.11      9.85 o 
  -4   3   1      244.52      246.50     11.90 o 
  -3   3   1    18358.13    18688.01    281.30 o 
  -2   3   1     3398.47     3389.48     45.23 o 
  -1   3   1     5394.54     5565.17     61.00 o 
   0   3   1     5154.08     5569.36     89.29 o 
   1   3   1     1978.69     1832.89    162.27 o 
   2   3   1     7929.74     8164.65    138.55 o 
   3   3   1    15898.41    16247.70    181.78 o 
   4   3   1       74.00       79.69      5.26 o 
   5   3   1     1245.86     1337.39     25.84 o 
   6   3   1     3455.96     3405.53     85.18 o 
   7   3   1       40.41       56.71     10.29 o 
   8   3   1      664.95      712.26     33.36 o 
   9   3   1     1064.76     1053.51     86.91 o 
  10   3   1       30.99       30.82     17.00 o 
 -11   4   1       50.31       20.44     13.80 o 
 -10   4   1      741.00      697.72     37.70 o 
  -9   4   1      213.01      219.79     20.54 o 
  -8   4   1      744.20      732.86     28.58 o 
  -7   4   1     2832.67     2680.03    102.31 o 
  -6   4   1     2454.55     2378.25     98.58 o 
  -5   4   1      299.14      295.07     16.81 o 
  -4   4   1     7510.83     7525.71    190.09 o 
  -3   4   1     3401.49     3362.24     64.04 o 
  -2   4   1     8122.90     8371.84     76.62 o 
  -1   4   1    13284.70    13544.75    170.30 o 
   0   4   1    12196.90    12815.71    116.44 o 
   1   4   1     1473.62     1537.97     20.13 o 
   2   4   1     7698.42     7196.41    401.25 o 
   3   4   1     6825.12     6928.54    107.61 o 
   4   4   1       47.86       63.81      6.75 o 
   5   4   1     1891.99     1881.06     33.57 o 
   6   4   1     2838.16     2836.46     68.24 o 
   7   4   1       60.83       61.26     10.10 o 
   8   4   1      216.07      225.35     19.33 o 
   9   4   1      476.22      497.60     67.10 o 
  10   4   1       18.03       23.91     23.52 o 
 -10   5   1      478.95      476.95     32.50 o 
  -9   5   1       47.23       44.04     11.04 o 
  -8   5   1      422.19      405.20     22.49 o 
  -7   5   1     1404.95     1334.35     59.11 o 
  -6   5   1      550.95      592.95     26.38 o 
  -5   5   1     1313.13     1252.60     30.46 o 
  -4   5   1     6333.96     6337.39     90.14 o 
  -3   5   1      605.14      625.53     13.37 o 
  -2   5   1     9318.21     9480.99    117.27 o 
  -1   5   1     5711.81     5874.23     64.26 o 
   0   5   1     1143.34     1148.29     19.60 o 
   1   5   1     7806.40     8265.96     86.03 o 
   2   5   1     2503.26     2247.33    121.35 o 
   3   5   1      529.58      458.37     11.71 o 
   4   5   1     1615.72     1618.21     22.61 o 
   5   5   1     2413.44     2397.16     51.06 o 
   6   5   1        4.63       12.30      7.36 o 
   7   5   1     1207.24     1203.76     39.20 o 
   8   5   1       25.57       17.07     12.39 o 
   9   5   1        0.48        1.40     12.78 o 
  10   5   1      280.71      269.85     31.35 o 
 -10   6   1       58.18       55.97     15.48 o 
  -9   6   1      137.80      149.39     19.56 o 
  -8   6   1      407.21      421.20     23.70 o 
  -7   6   1      884.48      892.14     31.75 o 
  -6   6   1     1076.52     1061.71     46.77 o 
  -5   6   1     2021.27     2015.89     59.38 o 
  -4   6   1     1506.66     1458.12     27.43 o 
  -3   6   1      645.47      652.22     20.64 o 
  -2   6   1     4570.77     4607.07     52.23 o 
  -1   6   1      997.09     1098.73     21.35 o 
   0   6   1      127.96      139.78      9.68 o 
   1   6   1     5188.31     5098.73     93.24 o 
   2   6   1     1863.79     1806.60     86.68 o 
   3   6   1       25.70       21.94      5.54 o 
   4   6   1     2979.93     2939.66     55.43 o 
   5   6   1      243.78      236.77     14.02 o 
   6   6   1      328.66      362.88     22.15 o 
   7   6   1     1290.52     1240.32     54.26 o 
   8   6   1       36.59       51.68     17.16 o 
   9   6   1       45.82       43.30     17.55 o 
 -10   7   1        0.03        6.84     12.43 o 
  -9   7   1      751.22      798.18     44.11 o 
  -8   7   1     1021.16     1001.60     69.28 o 
  -7   7   1      168.37      165.92     15.70 o 
  -6   7   1     2227.00     2295.42     44.35 o 
  -5   7   1      798.95      793.27     22.80 o 
  -4   7   1       75.28       76.99      6.21 o 
  -3   7   1     2169.11     2238.06     32.69 o 
  -2   7   1     1314.60     1336.70     24.08 o 
  -1   7   1      243.47      265.46     10.72 o 
   0   7   1      632.57      621.00     12.82 o 
   1   7   1     2750.81     2849.60     44.37 o 
   2   7   1      309.95      281.43     23.78 o 
   3   7   1     2113.05     2002.77    177.49 o 
   4   7   1     3906.87     3717.88     70.80 o 
   5   7   1        1.33       12.49      8.61 o 
   6   7   1     1288.53     1310.07     62.67 o 
   7   7   1     1084.86     1024.46     51.95 o 
   8   7   1       15.01       22.96     14.93 o 
   9   7   1      214.90      215.07     29.24 o 
  -9   8   1      827.46      829.49     43.11 o 
  -8   8   1      243.39      259.78     24.17 o 
  -7   8   1      215.72      182.14     19.87 o 
  -6   8   1     1939.36     1950.29     50.64 o 
  -5   8   1       12.33       24.59      7.00 o 
  -4   8   1     1375.98     1330.96     34.95 o 
  -3   8   1     3150.30     3217.66     38.21 o 
  -2   8   1       40.68       44.60      5.80 o 
  -1   8   1     1017.37     1035.81     22.47 o 
   0   8   1     4782.39     4667.31    104.48 o 
   1   8   1      481.97      472.63     17.93 o 
   2   8   1     1224.54      887.59    180.99 o 
   3   8   1     3547.07     3660.74     78.82 o 
   4   8   1     1015.53      418.33    375.24 o 
   5   8   1      225.06      205.84     18.26 o 
   6   8   1      771.59      762.87     44.99 o 
   7   8   1      418.16      423.72     36.11 o 
   8   8   1       27.95       23.37     24.87 o 
  -8   9   1       45.71       43.04     13.79 o 
  -7   9   1      630.52      636.56     35.28 o 
  -6   9   1      746.35      738.74     31.33 o 
  -5   9   1      105.89       94.79     10.36 o 
  -4   9   1     1278.84     1273.78     30.39 o 
  -3   9   1     1641.31     1642.03     36.13 o 
  -2   9   1        1.31        0.05      4.99 o 
  -1   9   1     1960.46     1999.28     33.30 o 
   0   9   1     5788.36     5402.08    204.46 o 
   1   9   1       43.95       42.14      7.60 o 
   2   9   1      620.14      529.71     77.03 o 
   3   9   1     1159.78     1007.99    162.92 o 
   4   9   1       91.01       80.01     12.49 o 
   5   9   1      223.53      211.86     25.47 o 
   6   9   1      357.18      377.93     34.08 o 
   7   9   1        4.84       12.18     14.30 o 
   8   9   1      209.43      207.41     28.99 o 
  -8  10   1      159.11      167.85     21.84 o 
  -7  10   1      665.28      655.00     37.32 o 
  -6  10   1      221.69      226.27     19.46 o 
  -5  10   1      875.85      865.32     33.79 o 
  -4  10   1     1992.69     1964.88     48.32 o 
  -3  10   1      378.12      378.29     17.49 o 
  -2  10   1     2362.03     2333.33     42.12 o 
  -1  10   1     1564.47     1533.98     31.76 o 
   0  10   1      368.29      366.14     16.29 o 
   1  10   1      659.34      598.07     66.97 o 
   2  10   1      534.34      496.69     82.57 o 
   3  10   1        1.92        2.61      5.87 o 
   4  10   1      633.72      633.74     33.84 o 
   5  10   1      148.45      144.49     22.55 o 
   6  10   1       96.78      134.14     23.71 o 
   7  10   1       92.10      113.96     23.53 o 
  -7  11   1      301.55      309.37     27.45 o 
  -6  11   1       97.77       97.96     15.18 o 
  -5  11   1      723.64      666.65     31.25 o 
  -4  11   1      196.62      216.66     17.97 o 
  -3  11   1        7.58       10.58      8.21 o 
  -2  11   1      852.65      889.23     38.79 o 
  -1  11   1      537.96      499.05     20.00 o 
   0  11   1       34.79       34.82      7.49 o 
   1  11   1      915.48      776.20    103.65 o 
   2  11   1       16.33       14.67      7.06 o 
   3  11   1      137.18       83.58     34.38 o 
   4  11   1     1066.78     1122.52     73.08 o 
   5  11   1      186.98      176.40     26.43 o 
   6  11   1       14.35       15.50     16.06 o 
  -6  12   1      199.45      182.53     26.98 o 
  -5  12   1      442.09      411.72     26.24 o 
  -4  12   1        5.41       -5.27      8.29 o 
  -3  12   1      498.64      506.60     39.40 o 
  -2  12   1      813.83      767.31     49.94 o 
  -1  12   1        0.77       -3.42      7.71 o 
   0  12   1      908.81      933.10     40.65 o 
   1  12   1      982.74      849.55    195.60 o 
   2  12   1        4.55        6.37      7.63 o 
   3  12   1      766.99      553.10    163.46 o 
   4  12   1      833.43      864.29     53.57 o 
  -4  13   1      250.57      240.64     43.58 o 
  -3  13   1      863.53      895.94     44.58 o 
  -2  13   1      394.00      385.06     29.63 o 
  -1  13   1       79.15       64.95     14.25 o 
   0  13   1     1095.61      979.23    140.89 o 
   1  13   1      448.96      326.14     87.81 o 
   2  13   1       40.95       19.47     13.36 o 
   3  13   1      434.85      224.82    140.07 o 
  -3 -13   2        3.87        8.17      8.68 o 
  -2 -13   2      456.41      359.15    104.67 o 
  -1 -13   2      254.94      260.01     64.04 o 
   0 -13   2      117.40       81.92     19.88 o 
   1 -13   2      772.75      681.54     64.42 o 
   2 -13   2      597.17      594.53     36.50 o 
   3 -13   2        8.91       17.95     11.67 o 
   4 -13   2      337.53      336.67     50.13 o 
  -5 -12   2      256.51      278.68     33.40 o 
  -4 -12   2        0.48       13.93     11.38 o 
  -3 -12   2      780.57      618.76    188.09 o 
  -2 -12   2      847.14      685.36    178.60 o 
  -1 -12   2       17.36       18.15      8.55 o 
   0 -12   2      663.57      582.29     70.14 o 
   1 -12   2     1142.29     1090.04     63.58 o 
   2 -12   2      334.10      355.86     27.38 o 
   3 -12   2      168.27      163.27     19.80 o 
   4 -12   2      636.41      627.80     44.98 o 
   5 -12   2      296.10      301.35     27.31 o 
  -6 -11   2      699.79      770.27     77.51 o 
  -5 -11   2      413.03      445.42     30.79 o 
  -4 -11   2       80.38      100.30     16.66 o 
  -3 -11   2     1093.28      944.59    232.18 o 
  -2 -11   2      603.05      514.22     82.87 o 
  -1 -11   2       39.84       37.65      8.29 o 
   0 -11   2      736.77      714.54     39.68 o 
   1 -11   2      647.82      685.04     28.63 o 
   2 -11   2      113.31      113.98     19.61 o 
   3 -11   2      461.87      490.56     30.17 o 
   4 -11   2      427.80      443.43     29.67 o 
   5 -11   2      102.18      115.27     15.11 o 
   6 -11   2      618.01      634.27     31.77 o 
   7 -11   2       81.53      102.83     15.57 o 
  -7 -10   2      329.54      343.30     36.12 o 
  -6 -10   2      538.35      568.89     43.07 o 
  -5 -10   2      151.06      182.05     20.22 o 
  -4 -10   2      687.42      693.77     34.62 o 
  -3 -10   2      386.63      318.84     60.07 o 
  -2 -10   2       59.71       52.26      8.70 o 
  -1 -10   2      384.12      334.37     38.25 o 
   0 -10   2      871.44      853.47     26.90 o 
   1 -10   2        6.73       11.86      7.25 o 
   2 -10   2     1810.22     1734.71     42.35 o 
   3 -10   2     1367.16     1420.05     32.62 o 
   4 -10   2      137.81      128.70     14.48 o 
   5 -10   2      790.43      810.31     32.69 o 
   6 -10   2      472.26      492.57     29.33 o 
   7 -10   2       18.31        4.38      9.21 o 
   8 -10   2      189.23      198.89     23.66 o 
  -8  -9   2       18.47       10.43     15.24 o 
  -7  -9   2      527.66      553.76     42.35 o 
  -6  -9   2       81.01       68.07     14.07 o 
  -5  -9   2        1.99        6.84      8.95 o 
  -4  -9   2     1254.85     1205.91     41.02 o 
  -3  -9   2      466.69      364.62     58.33 o 
  -2  -9   2       96.84       87.30     14.34 o 
  -1  -9   2     4236.16     3991.56    171.99 o 
   0  -9   2     1004.22      983.30     30.35 o 
   1  -9   2     1473.64     1416.30     30.21 o 
   2  -9   2     4643.73     4545.42     69.71 o 
   3  -9   2      981.13      913.19     24.95 o 
   4  -9   2        6.73       12.83      5.95 o 
   5  -9   2     1704.87     1591.37     50.15 o 
   6  -9   2      588.02      575.57     27.83 o 
   7  -9   2       40.53       31.88     10.57 o 
   8  -9   2      659.06      644.08     37.62 o 
  -8  -8   2       56.44       48.18     17.24 o 
  -7  -8   2      465.36      531.15     44.54 o 
  -6  -8   2       15.18        6.80      9.63 o 
  -5  -8   2      811.48      795.83     34.11 o 
  -4  -8   2     2670.97     2684.93     49.44 o 
  -3  -8   2      960.63      768.26    122.70 o 
  -2  -8   2     4045.00     3457.08    380.77 o 
  -1  -8   2     3960.47     3796.42     90.60 o 
   0  -8   2      709.29      672.56     16.68 o 
   1  -8   2     3256.86     3218.80     42.75 o 
   2  -8   2     2060.57     1960.05     46.68 o 
   3  -8   2       33.59       29.94      5.62 o 
   4  -8   2      383.29      318.03     14.92 o 
   5  -8   2      833.79      860.64     24.95 o 
   6  -8   2       12.77       14.16      6.75 o 
   7  -8   2      326.62      328.33     21.68 o 
   8  -8   2      839.96      766.91     43.03 o 
   9  -8   2       36.51       40.27     14.53 o 
  -9  -7   2       25.67       25.04     15.87 o 
  -8  -7   2      384.02      393.16     43.96 o 
  -7  -7   2      124.33      148.55     18.11 o 
  -6  -7   2     1003.33     1061.91     39.03 o 
  -5  -7   2     2450.21     2475.18     48.32 o 
  -4  -7   2      284.21      277.67     15.84 o 
  -3  -7   2     1664.78     1550.96     70.97 o 
  -2  -7   2     3945.09     4015.43     91.16 o 
  -1  -7   2     4251.68     4169.42     96.32 o 
   0  -7   2     1936.42     1924.99     33.11 o 
   1  -7   2     3513.98     3437.78     53.20 o 
   2  -7   2     1723.90     1737.26     25.01 o 
   3  -7   2     2077.47     1967.95     24.79 o 
   4  -7   2      423.93      394.97     15.69 o 
   5  -7   2      290.23      286.14     14.11 o 
   6  -7   2      432.23      422.30     17.75 o 
   7  -7   2     1156.47     1172.51     41.37 o 
   8  -7   2      310.86      318.16     25.45 o 
   9  -7   2      278.53      270.16     39.77 o 
 -10  -6   2       16.17        7.99     15.56 o 
  -9  -6   2      489.69      495.69     47.82 o 
  -8  -6   2      409.50      422.93     34.75 o 
  -7  -6   2       36.35       51.95     12.35 o 
  -6  -6   2     1654.83     1632.17     45.79 o 
  -5  -6   2     1752.31     1789.54     37.03 o 
  -4  -6   2       70.35       64.66      8.53 o 
  -3  -6   2     1629.02     1563.74    148.13 o 
  -2  -6   2     5231.55     5346.75    209.36 o 
  -1  -6   2      477.78      468.30     10.99 o 
   0  -6   2     7845.79     7959.71    113.22 o 
   1  -6   2     1208.10     1247.23     22.43 o 
   2  -6   2      265.52      260.27      9.92 o 
   3  -6   2     8824.91     8151.73    276.42 o 
   4  -6   2     1246.63     1296.96     21.73 o 
   5  -6   2      177.50      170.34     10.64 o 
   6  -6   2     2232.29     2273.05     54.18 o 
   7  -6   2     1250.06     1187.50     72.42 o 
   8  -6   2       38.20       37.79     13.36 o 
   9  -6   2      982.33     1062.98     62.68 o 
  10  -6   2      254.36      239.95     24.90 o 
 -10  -5   2      234.47      233.21     29.78 o 
  -9  -5   2      484.42      520.48     48.59 o 
  -8  -5   2       45.36       24.60     21.02 o 
  -7  -5   2      301.25      322.68     35.11 o 
  -6  -5   2      290.70      305.11     16.17 o 
  -5  -5   2      811.05      801.46     25.39 o 
  -4  -5   2      405.11      437.24     15.02 o 
  -3  -5   2     2264.55     2044.28    151.64 o 
  -2  -5   2     1413.57     1374.37     52.27 o 
  -1  -5   2     2148.80     2255.81     32.85 o 
   0  -5   2    10699.48    10726.97    175.48 o 
   1  -5   2      146.76      165.28      6.65 o 
   2  -5   2     3966.89     3820.44    102.09 o 
   3  -5   2    11010.76    11254.81    192.07 o 
   4  -5   2     1186.58     1242.28     19.74 o 
   5  -5   2      384.14      440.80     15.38 o 
   6  -5   2     5799.20     5678.36    129.83 o 
   7  -5   2      211.36      193.72     15.20 o 
   8  -5   2      194.44      209.52     17.06 o 
   9  -5   2      891.51      847.90     39.61 o 
  10  -5   2        4.48        2.26     11.57 o 
 -10  -4   2      432.62      376.77     52.45 o 
  -9  -4   2      187.91      177.48     23.92 o 
  -8  -4   2       60.73       58.56     12.25 o 
  -7  -4   2      470.98      452.38     20.17 o 
  -6  -4   2     1063.80     1095.20     24.32 o 
  -5  -4   2        3.76        2.84      3.79 o 
  -4  -4   2     5347.30     5329.13     60.29 o 
  -3  -4   2     3997.02     3786.74    168.63 o 
  -2  -4   2       49.55       35.55      2.81 o 
  -1  -4   2    13305.31    13779.67    176.94 o 
   0  -4   2     2892.29     2868.76     45.19 o 
   1  -4   2       31.57       37.70      3.88 o 
   2  -4   2     2200.67     2188.45     38.96 o 
   3  -4   2     5481.48     5437.82     87.16 o 
   4  -4   2      186.17      204.84      7.81 o 
   5  -4   2     3871.10     3765.33     69.58 o 
   6  -4   2     2687.53     2565.22     86.72 o 
   7  -4   2      159.85      158.27     13.65 o 
   8  -4   2      666.78      692.86     36.96 o 
   9  -4   2      540.11      504.12     36.52 o 
  10  -4   2      243.11      260.25     36.07 o 
 -11  -3   2       98.72       84.46     32.39 o 
 -10  -3   2      417.09      417.27     53.60 o 
  -9  -3   2       34.93       22.34      9.14 o 
  -8  -3   2      188.49      200.83     15.35 o 
  -7  -3   2     1543.14     1509.42     32.93 o 
  -6  -3   2       83.40       89.90      7.98 o 
  -5  -3   2     3810.96     3837.95     82.63 o 
  -4  -3   2    13975.83    13693.91    151.53 o 
  -3  -3   2       27.42       31.12      3.67 o 
  -2  -3   2    12639.66    12018.00    411.50 o 
  -1  -3   2     1216.89     1145.26     12.89 o 
   0  -3   2     3829.16     4098.94     56.50 o 
   1  -3   2      373.03      307.27     13.21 o 
   2  -3   2    15121.08    15142.65    222.45 o 
   3  -3   2     1898.95     1824.49     33.83 o 
   4  -3   2     1278.07     1253.40     33.37 o 
   5  -3   2     4228.75     3898.30    185.47 o 
   6  -3   2     1020.45     1046.57     44.47 o 
   7  -3   2     2821.76     2509.88    129.81 o 
   8  -3   2     1499.47     1446.37     55.33 o 
   9  -3   2      219.95      242.94     21.88 o 
  10  -3   2      279.91      256.71     30.21 o 
  11  -3   2      420.83      379.20     84.65 o 
 -11  -2   2      196.86      233.31     44.35 o 
 -10  -2   2      176.82      182.80     26.23 o 
  -9  -2   2      334.80      328.52     25.53 o 
  -8  -2   2      782.51      772.85     28.06 o 
  -7  -2   2     2463.26     2395.61     54.14 o 
  -6  -2   2     1036.25      994.95     25.67 o 
  -5  -2   2     7682.15     7520.88    185.71 o 
  -4  -2   2     5903.29     5758.74    105.34 o 
  -3  -2   2     2677.54     2367.29    190.86 o 
  -2  -2   2     7003.76     6761.69    131.45 o 
  -1  -2   2     5778.50     6074.44     77.02 o 
   0  -2   2    11563.27    12036.98    236.43 o 
   1  -2   2     3834.24     4319.43    105.49 o 
   2  -2   2     8510.09     8317.08    216.75 o 
   3  -2   2      834.46      793.17     25.25 o 
   4  -2   2     6333.85     6093.27    183.99 o 
   5  -2   2     1736.23     1710.05     83.94 o 
   6  -2   2     1606.23     1487.44     82.71 o 
   7  -2   2     1723.24     1670.03     98.41 o 
   8  -2   2      423.03      418.49     20.43 o 
   9  -2   2        4.18       11.48     10.45 o 
  10  -2   2      374.35      331.95     33.38 o 
  11  -2   2      129.88      146.82     37.21 o 
 -11  -1   2      234.18      233.31     30.25 o 
 -10  -1   2       10.67        1.84     14.66 o 
  -9  -1   2      999.49      960.86     66.95 o 
  -8  -1   2      767.16      762.98     42.28 o 
  -7  -1   2      533.80      520.50     16.73 o 
  -6  -1   2     2800.10     2674.81     78.38 o 
  -5  -1   2     2870.05     2840.85     96.44 o 
  -4  -1   2       31.59       38.40      3.60 o 
  -3  -1   2     9303.52     9238.00    167.18 o 
  -2  -1   2       25.73       51.56      3.11 o 
  -1  -1   2       91.36       89.21      2.84 o 
   0  -1   2    17191.02    17766.18    369.14 o 
   1  -1   2    11051.53    10922.77    390.05 o 
   2  -1   2     6435.18     6392.47    122.01 o 
   3  -1   2    22947.54    22943.61    605.87 o 
   4  -1   2     5940.66     5940.14    253.77 o 
   5  -1   2      706.10      714.53     23.92 o 
   6  -1   2     2002.76     2021.47     84.27 o 
   7  -1   2      939.93      802.98     87.09 o 
   8  -1   2      146.05      138.49     15.60 o 
   9  -1   2      619.02      589.27     40.08 o 
  10  -1   2      671.66      654.61     44.99 o 
  11  -1   2       50.85       48.32     19.08 o 
 -11   0   2      101.50       96.02     22.50 o 
 -10   0   2      133.74      120.87     17.74 o 
  -9   0   2      678.72      652.06     32.10 o 
  -8   0   2      156.39      153.29     13.22 o 
  -7   0   2      528.42      520.14     20.18 o 
  -6   0   2     3830.16     3701.45    229.94 o 
  -5   0   2     1434.25     1458.26    120.93 o 
  -4   0   2      248.09      236.00     10.72 o 
  -3   0   2    13706.41    14049.38    276.17 o 
  -2   0   2      213.77      214.45      5.24 o 
  -1   0   2     6542.04     6626.19     59.61 o 
   0   0   2    30733.67    28628.94    503.03 o 
   1   0   2     5885.37     6235.27     84.10 o 
   2   0   2     1747.52     1992.76     39.45 o 
   3   0   2    15107.91    15563.36    459.31 o 
   4   0   2     3334.74     3563.32     71.59 o 
   5   0   2       14.00       19.73      3.71 o 
   6   0   2     2624.58     2624.47     62.27 o 
   7   0   2       86.39      107.50      8.94 o 
   8   0   2       35.20       21.68     10.04 o 
   9   0   2     1107.86     1043.06     51.54 o 
  10   0   2      253.75      244.33     29.36 o 
  11   0   2       14.10        0.68     15.04 o 
 -11   1   2        4.50       -4.86     13.50 o 
 -10   1   2      291.93      304.92     39.42 o 
  -9   1   2      801.12      742.41     34.57 o 
  -8   1   2      135.91       59.87     39.27 o 
  -7   1   2     3316.25     3182.41    116.02 o 
  -6   1   2     5089.15     5207.67    208.82 o 
  -5   1   2      291.89      291.95     18.78 o 
  -4   1   2     9211.46     9747.46    302.20 o 
  -3   1   2    12424.26    12780.04    322.56 o 
  -2   1   2    12134.08    12897.26    257.95 o 
  -1   1   2     1992.42     2191.93     23.17 o 
   0   1   2     1405.71     1925.60     28.47 o 
   1   1   2      529.91      631.21     10.09 o 
   2   1   2      588.20      594.54     11.74 o 
   3   1   2      454.69      438.88      7.91 o 
   4   1   2       57.47       58.97      3.64 o 
   5   1   2      708.26      690.66     18.01 o 
   6   1   2     3366.57     3325.27     72.98 o 
   7   1   2      461.53      485.61     19.66 o 
   8   1   2      981.92      956.90     48.87 o 
   9   1   2      877.77      858.64     46.74 o 
  10   1   2       67.16       66.27     20.63 o 
  11   1   2      223.11      253.72     32.03 o 
 -11   2   2       18.99       27.38     13.29 o 
 -10   2   2      873.14      885.36     44.16 o 
  -9   2   2      342.14      289.25     19.58 o 
  -8   2   2      191.70      203.31     15.55 o 
  -7   2   2     6538.69     6153.05    308.15 o 
  -6   2   2      119.19      160.13     12.51 o 
  -5   2   2     3888.63     3675.23    126.19 o 
  -4   2   2     7497.35     7625.94    205.46 o 
  -3   2   2     7647.59     7810.01    158.66 o 
  -2   2   2       74.25       82.84      4.97 o 
  -1   2   2     7233.30     8010.75     76.95 o 
   0   2   2     2170.45     2120.59    224.74 o 
   1   2   2    32444.38    32912.46    993.04 o 
   2   2   2     8917.28     9165.37    245.53 o 
   3   2   2      238.85      274.60      6.29 o 
   4   2   2     3674.69     3884.26    103.97 o 
   5   2   2     1824.95     1871.97     41.17 o 
   6   2   2      288.16      296.95     10.17 o 
   7   2   2     2594.34     2665.24     90.79 o 
   8   2   2     1652.98     1655.27    122.64 o 
   9   2   2      400.31      406.81     34.08 o 
  10   2   2      260.14      249.75     29.31 o 
  11   2   2      152.77      147.39     26.04 o 
 -11   3   2      207.15      226.34     24.41 o 
 -10   3   2      755.70      710.41     60.55 o 
  -9   3   2      158.44      174.04     16.35 o 
  -8   3   2     2225.65     2023.13     75.76 o 
  -7   3   2     2326.41     2338.05    108.54 o 
  -6   3   2      115.21      139.42     16.53 o 
  -5   3   2     1305.33     1329.92     67.18 o 
  -4   3   2     3498.71     3399.69     98.69 o 
  -3   3   2      236.51      269.74      7.79 o 
  -2   3   2     5235.95     5375.29     81.63 o 
  -1   3   2     9389.25     9925.53    118.48 o 
   0   3   2     3841.49     4151.63     54.53 o 
   1   3   2    21869.84    22468.39    576.20 o 
   2   3   2     4253.09     4380.38     78.99 o 
   3   3   2      457.03      442.57      9.69 o 
   4   3   2     7128.36     7340.12    116.50 o 
   5   3   2     1592.89     1650.23     48.06 o 
   6   3   2        2.43        0.75      6.16 o 
   7   3   2     2774.35     2870.16    110.21 o 
   8   3   2     1746.21     1696.19     90.96 o 
   9   3   2        4.79       25.01     12.48 o 
  10   3   2      649.14      635.95     43.84 o 
 -11   4   2      267.38      256.92     26.10 o 
 -10   4   2      107.96      133.43     19.59 o 
  -9   4   2      759.04      813.54     49.93 o 
  -8   4   2      157.71      172.23     15.32 o 
  -7   4   2      319.25      291.84     17.98 o 
  -6   4   2      146.13      153.49     12.57 o 
  -5   4   2      585.02      600.15     27.33 o 
  -4   4   2     1934.60     1897.46     37.24 o 
  -3   4   2     6926.82     7164.63    103.45 o 
  -2   4   2    14051.71    14842.12    209.77 o 
  -1   4   2     2493.50     2698.18     29.06 o 
   0   4   2    24950.61    26581.18    346.07 o 
   1   4   2     3762.42     3793.69     86.40 o 
   2   4   2     2604.84     2821.92    171.62 o 
   3   4   2      218.05      178.50      6.77 o 
   4   4   2     2571.30     2356.00     34.00 o 
   5   4   2     1060.06     1081.09     21.69 o 
   6   4   2      352.19      394.17     18.41 o 
   7   4   2     1669.77     1634.76     47.27 o 
   8   4   2      101.27       82.65     13.50 o 
   9   4   2      314.13      308.41     30.75 o 
  10   4   2      331.88      292.70     47.05 o 
 -10   5   2       42.85       74.60     16.50 o 
  -9   5   2      471.87      422.75     28.84 o 
  -8   5   2      100.50       91.65     12.16 o 
  -7   5   2      736.59      754.59     34.68 o 
  -6   5   2     2780.98     2757.26    138.99 o 
  -5   5   2      769.41      746.05     24.42 o 
  -4   5   2       27.02       32.00      6.04 o 
  -3   5   2    14168.05    14829.12    262.85 o 
  -2   5   2     1907.83     2119.96     44.41 o 
  -1   5   2      150.39      142.94      5.99 o 
   0   5   2     9269.17     9254.18     88.40 o 
   1   5   2     3572.99     3541.46     53.88 o 
   2   5   2     1179.00     1152.41     58.82 o 
   3   5   2     1810.41     1708.56     32.54 o 
   4   5   2     1238.83     1236.97     30.27 o 
   5   5   2       24.78       33.14      6.05 o 
   6   5   2     1771.34     1854.04     37.49 o 
   7   5   2      771.39      727.53     31.37 o 
   8   5   2      136.21      133.84     26.22 o 
   9   5   2      469.09      445.44     37.21 o 
  10   5   2      132.04      159.23     25.91 o 
 -10   6   2      444.41      476.64     33.22 o 
  -9   6   2      555.27      526.38     32.87 o 
  -8   6   2        6.84        4.77      7.82 o 
  -7   6   2      625.26      672.96     27.80 o 
  -6   6   2     3561.79     3352.71    123.29 o 
  -5   6   2       27.59       27.83      6.79 o 
  -4   6   2     3271.81     3210.27     54.44 o 
  -3   6   2     7409.57     7191.69    182.09 o 
  -2   6   2        1.92        0.49      3.23 o 
  -1   6   2      220.14      177.29      7.54 o 
   0   6   2     3019.16     2979.75     63.01 o 
   1   6   2      180.00      183.59      7.01 o 
   2   6   2       15.45       15.43      3.76 o 
   3   6   2     2677.34     2626.74     60.66 o 
   4   6   2        0.61        8.15      4.82 o 
   5   6   2     1565.62     1571.16     50.11 o 
   6   6   2     1912.06     1875.19     73.67 o 
   7   6   2        7.75       34.87     15.26 o 
   8   6   2      567.70      579.22     59.20 o 
   9   6   2      427.69      445.53     38.04 o 
 -10   7   2      586.19      558.67     36.93 o 
  -9   7   2      220.87      237.38     24.32 o 
  -8   7   2       73.90       73.48     14.94 o 
  -7   7   2      905.08      888.07     45.92 o 
  -6   7   2      909.13      880.47     43.25 o 
  -5   7   2     1071.03     1036.53     44.07 o 
  -4   7   2     3638.87     3630.20     46.36 o 
  -3   7   2      843.13      879.77     18.64 o 
  -2   7   2     1180.21     1187.59     21.24 o 
  -1   7   2      175.59      189.41      8.51 o 
   0   7   2       21.19       23.55      3.33 o 
   1   7   2     1467.97     1508.71     21.80 o 
   2   7   2     2016.85     1940.12    130.96 o 
   3   7   2     2425.97     2113.02    215.63 o 
   4   7   2     2189.80     2169.68     55.05 o 
   5   7   2     1824.45     1877.64     95.88 o 
   6   7   2      574.34      573.76     37.90 o 
   7   7   2      488.37      463.27     36.54 o 
   8   7   2      629.48      583.36     62.09 o 
   9   7   2      101.71      109.84     23.14 o 
  -9   8   2        3.08       11.33     12.62 o 
  -8   8   2      437.01      417.37     29.56 o 
  -7   8   2     1320.94     1225.16     52.26 o 
  -6   8   2       49.36       59.84     10.09 o 
  -5   8   2     3699.32     3613.85     98.42 o 
  -4   8   2     1688.56     1689.58     33.14 o 
  -3   8   2      225.11      219.58     12.08 o 
  -2   8   2     2374.45     2489.00     33.24 o 
  -1   8   2     2831.80     2791.25     64.62 o 
   0   8   2        0.03        5.69      3.31 o 
   1   8   2     4119.90     3902.06    163.36 o 
   2   8   2     2955.17     2733.31    211.88 o 
   3   8   2      382.34      292.16     69.40 o 
   4   8   2     2645.48     2721.52     58.04 o 
   5   8   2     1285.64     1295.34     55.08 o 
   6   8   2       47.01       40.38     15.92 o 
   7   8   2      694.34      670.71     44.43 o 
   8   8   2      243.74      238.58     42.42 o 
  -8   9   2      320.94      295.66     26.21 o 
  -7   9   2      186.46      155.40     19.43 o 
  -6   9   2      774.16      759.65     33.90 o 
  -5   9   2     2228.76     2279.66     46.29 o 
  -4   9   2      214.14      238.93     13.99 o 
  -3   9   2     2811.63     2905.97     48.12 o 
  -2   9   2     2031.72     2033.16     31.92 o 
  -1   9   2        4.05       -0.93      4.21 o 
   0   9   2      200.36      191.60      8.07 o 
   1   9   2     1608.68     1548.71     82.12 o 
   2   9   2      638.73      497.86    104.97 o 
   3   9   2      190.46      132.33     37.72 o 
   4   9   2     1058.26     1123.62     39.74 o 
   5   9   2       92.50       92.41     18.82 o 
   6   9   2        3.94       -6.87     11.69 o 
   7   9   2      375.63      395.53     36.62 o 
   8   9   2       42.79       63.71     19.63 o 
  -8  10   2      191.36      213.85     23.91 o 
  -7  10   2      104.27      136.44     19.51 o 
  -6  10   2     2088.69     2067.84     78.14 o 
  -5  10   2      961.77      904.11     34.48 o 
  -4  10   2       97.22       98.08     12.71 o 
  -3  10   2     1731.69     1671.98     49.99 o 
  -2  10   2      760.46      761.22     21.09 o 
  -1  10   2       19.18       24.17      5.87 o 
   0  10   2      944.72      944.76     25.44 o 
   1  10   2      953.63      872.95     73.52 o 
   2  10   2        1.00       -0.08      3.90 o 
   3  10   2      810.96      633.03    171.05 o 
   4  10   2      402.41      382.83     32.99 o 
   5  10   2       25.28       18.45     13.56 o 
   6  10   2      270.84      260.32     30.51 o 
   7  10   2      146.86      148.67     25.91 o 
  -7  11   2      298.50      282.28     26.55 o 
  -6  11   2     1377.61     1338.33     45.52 o 
  -5  11   2       25.11       23.84      9.94 o 
  -4  11   2      138.68      141.51     15.03 o 
  -3  11   2      780.38      790.64     31.35 o 
  -2  11   2      311.81      291.50     23.07 o 
  -1  11   2      288.55      306.85     15.95 o 
   0  11   2     1149.44     1180.79     35.95 o 
   1  11   2       33.96       30.74      6.49 o 
   2  11   2      645.28      499.16    131.05 o 
   3  11   2     1072.30      867.14    239.79 o 
   4  11   2        7.74       14.03     14.43 o 
   5  11   2      300.91      306.03     36.64 o 
   6  11   2      387.08      350.47     36.39 o 
  -5  12   2      111.23      119.74     15.83 o 
  -4  12   2      180.57      167.12     20.08 o 
  -3  12   2      401.44      404.79     29.14 o 
  -2  12   2       54.23       46.44     12.82 o 
  -1  12   2      898.91      937.07     35.87 o 
   0  12   2      741.64      681.39     81.23 o 
   1  12   2      238.40      186.49     48.86 o 
   2  12   2     1250.54      963.06    256.41 o 
   3  12   2      611.73      659.10     45.68 o 
   4  12   2       27.86       48.81     19.86 o 
  -4  13   2      640.84      686.45     68.26 o 
  -3  13   2       54.38       63.65     15.56 o 
  -2  13   2      968.79      991.17     45.92 o 
  -1  13   2      574.46      557.28     46.19 o 
   0  13   2       14.39       21.12      8.80 o 
   1  13   2      603.39      509.58     96.06 o 
   2  13   2      238.12      110.68     70.26 o 
  -3 -13   3      383.07      268.47    105.96 o 
  -2 -13   3       74.67       38.20     20.42 o 
  -1 -13   3      478.91      404.92     83.11 o 
   0 -13   3      418.32      354.05     61.95 o 
   1 -13   3        6.00        2.43      9.82 o 
   2 -13   3      238.79      231.34     23.96 o 
   3 -13   3      480.56      496.00     46.66 o 
   4 -13   3      211.33      202.46     40.49 o 
  -5 -12   3        9.12       -3.69     12.95 o 
  -4 -12   3      465.77      474.87     32.52 o 
  -3 -12   3      148.15       95.86     44.47 o 
  -2 -12   3      122.71       82.72     28.94 o 
  -1 -12   3     1304.25     1324.53     49.48 o 
   0 -12   3      423.15      394.79     36.51 o 
   1 -12   3        4.06       -5.03      8.90 o 
   2 -12   3      675.71      684.53     45.26 o 
   3 -12   3      303.63      346.71     33.80 o 
   4 -12   3        6.49       -0.14      9.57 o 
   5 -12   3      517.52      543.66     35.41 o 
  -6 -11   3        3.13        4.85     14.71 o 
  -5 -11   3      421.55      440.64     30.83 o 
  -4 -11   3      793.94      878.24     40.97 o 
  -3 -11   3        5.67        7.76      6.56 o 
  -2 -11   3      699.09      703.70     29.89 o 
  -1 -11   3     1723.61     1803.85     46.75 o 
   0 -11   3      111.81      106.71     11.68 o 
   1 -11   3       50.87       52.82     11.94 o 
   2 -11   3     1055.89     1040.70     40.19 o 
   3 -11   3       60.14       66.39     13.50 o 
   4 -11   3      407.11      378.29     27.74 o 
   5 -11   3     1040.62     1102.46     43.58 o 
   6 -11   3        4.33        5.81      9.51 o 
   7 -11   3      194.41      187.55     19.59 o 
  -7 -10   3      239.78      208.83     29.86 o 
  -6 -10   3       70.76       77.17     15.70 o 
  -5 -10   3     2217.04     2254.13    127.88 o 
  -4 -10   3     1038.97     1051.20     42.34 o 
  -3 -10   3      477.41      401.08     70.30 o 
  -2 -10   3     1063.15      901.82    132.53 o 
  -1 -10   3     1015.49     1012.74     42.80 o 
   0 -10   3       49.54       47.86      8.13 o 
   1 -10   3     1286.06     1369.98     38.00 o 
   2 -10   3     1301.98     1287.18     36.79 o 
   3 -10   3      359.00      372.17     18.96 o 
   4 -10   3     1655.46     1593.54     51.27 o 
   5 -10   3      392.20      372.23     22.97 o 
   6 -10   3      416.00      404.63     24.94 o 
   7 -10   3      580.89      534.29     35.68 o 
   8 -10   3      440.63      393.21     31.21 o 
  -8  -9   3      362.58      373.99     37.36 o 
  -7  -9   3       79.32      102.00     21.82 o 
  -6  -9   3      364.51      377.99     26.78 o 
  -5  -9   3     1204.35     1218.31     44.54 o 
  -4  -9   3       40.60       42.23      8.37 o 
  -3  -9   3      591.80      544.90     84.96 o 
  -2  -9   3     1254.16     1114.47    144.01 o 
  -1  -9   3       28.85       30.58      6.84 o 
   0  -9   3     1764.60     1754.04     40.41 o 
   1  -9   3      101.72      106.50      9.57 o 
   2  -9   3        0.56        0.83      6.47 o 
   3  -9   3     1095.37     1074.20     29.40 o 
   4  -9   3      826.36      819.74     24.58 o 
   5  -9   3      150.00      166.71     12.71 o 
   6  -9   3      657.69      654.49     29.55 o 
   7  -9   3      646.49      673.79     31.41 o 
   8  -9   3      252.98      255.72     25.21 o 
  -8  -8   3      180.99      181.77     26.45 o 
  -7  -8   3       74.42       83.48     15.47 o 
  -6  -8   3     1081.94     1047.73     57.70 o 
  -5  -8   3      475.13      458.50     26.75 o 
  -4  -8   3     1498.73      797.66    392.55 o 
  -3  -8   3     2311.43     1884.99    292.67 o 
  -2  -8   3       66.40       66.94     12.05 o 
  -1  -8   3      888.53      827.71     37.41 o 
   0  -8   3     2002.97     1936.05     33.15 o 
   1  -8   3     3091.45     3023.59     48.45 o 
   2  -8   3      944.26      914.92     20.52 o 
   3  -8   3     5190.70     5020.12     71.00 o 
   4  -8   3      549.63      541.05     19.15 o 
   5  -8   3       35.10       40.68      7.39 o 
   6  -8   3     1305.11     1311.26     43.12 o 
   7  -8   3      186.56      182.77     17.03 o 
   8  -8   3       11.58       14.62     11.64 o 
   9  -8   3      380.86      396.08     30.58 o 
  -9  -7   3      106.41      111.94     28.34 o 
  -8  -7   3        2.59       18.07     14.26 o 
  -7  -7   3     1549.15     1618.27     56.02 o 
  -6  -7   3      880.07      948.49     41.95 o 
  -5  -7   3      209.86      205.62     14.74 o 
  -4  -7   3     1455.89     1404.05     41.05 o 
  -3  -7   3     1047.63     1043.37     28.65 o 
  -2  -7   3      605.34      541.03     35.24 o 
  -1  -7   3     4729.25     4635.83     50.33 o 
   0  -7   3     6255.82     6168.55     87.41 o 
   1  -7   3      152.59      161.56      7.81 o 
   2  -7   3     3357.40     3240.88     65.81 o 
   3  -7   3     1750.47     1655.48     44.57 o 
   4  -7   3      195.46      188.03     11.18 o 
   5  -7   3      542.93      517.77     18.55 o 
   6  -7   3      462.39      501.11     19.22 o 
   7  -7   3        7.96       17.62      7.61 o 
   8  -7   3      281.67      290.55     24.33 o 
   9  -7   3      710.43      718.92     55.28 o 
 -10  -6   3      445.69      441.22     46.66 o 
  -9  -6   3        0.72        5.70     14.54 o 
  -8  -6   3      770.02      803.75     36.56 o 
  -7  -6   3      824.29      972.27     38.02 o 
  -6  -6   3       14.51       26.63      8.13 o 
  -5  -6   3       14.39       28.82      7.37 o 
  -4  -6   3     1958.13     1546.00    325.58 o 
  -3  -6   3     2274.71     1997.41    217.17 o 
  -2  -6   3       67.76       76.05      6.32 o 
  -1  -6   3     8890.23     8672.57     57.41 o 
   0  -6   3      508.23      502.43     11.48 o 
   1  -6   3      891.68      869.58     17.45 o 
   2  -6   3     4736.10     4530.42     88.33 o 
   3  -6   3        3.94        7.03      3.79 o 
   4  -6   3      861.94      804.04     17.56 o 
   5  -6   3     1647.42     1667.93     30.93 o 
   6  -6   3      238.17      212.10     12.63 o 
   7  -6   3      198.60      208.69     16.48 o 
   8  -6   3     1266.47     1290.77     46.19 o 
   9  -6   3      351.07      362.28     28.05 o 
  10  -6   3      211.86      216.05     23.84 o 
 -10  -5   3      407.03      420.71     37.46 o 
  -9  -5   3      171.97      175.91     25.02 o 
  -8  -5   3     1095.14     1188.42     81.05 o 
  -7  -5   3     1846.94     1808.53     65.87 o 
  -6  -5   3      236.92      258.21     15.33 o 
  -5  -5   3     1665.91     1710.40     28.55 o 
  -4  -5   3     4756.51     4636.18    237.03 o 
  -3  -5   3       23.75       20.26      3.99 o 
  -2  -5   3     7808.13     7975.24    455.24 o 
  -1  -5   3     9098.74     9244.06    101.92 o 
   0  -5   3     5230.60     5373.73     72.68 o 
   1  -5   3    10482.42    10411.24     85.46 o 
   2  -5   3      682.15      602.01     26.44 o 
   3  -5   3     1650.08     1672.30     25.13 o 
   4  -5   3     1203.12     1170.03     19.72 o 
   5  -5   3     2750.39     2627.99     44.09 o 
   6  -5   3       37.72       44.54      7.44 o 
   7  -5   3      808.54      800.46     39.45 o 
   8  -5   3     1476.41     1592.92     68.24 o 
   9  -5   3       14.08       26.98     12.52 o 
  10  -5   3      356.50      362.99     36.49 o 
 -10  -4   3       14.21       21.60     23.14 o 
  -9  -4   3      415.04      404.94     26.40 o 
  -8  -4   3      456.16      440.06     25.72 o 
  -7  -4   3       41.56       33.99      8.58 o 
  -6  -4   3      227.49      216.42     11.99 o 
  -5  -4   3      814.80      815.15     18.05 o 
  -4  -4   3     2933.97     2781.18    116.27 o 
  -3  -4   3     8919.71     8752.37    102.77 o 
  -2  -4   3     5979.97     5728.84    165.94 o 
  -1  -4   3      679.25      790.68     12.19 o 
   0  -4   3    13381.39    13445.59    217.62 o 
   1  -4   3     9091.83     8976.61    203.30 o 
   2  -4   3     2930.69     3152.77     51.51 o 
   3  -4   3     2918.38     2840.05     51.88 o 
   4  -4   3     3953.85     3648.51     81.29 o 
   5  -4   3     5429.29     5393.63    122.71 o 
   6  -4   3     2511.89     2451.72    113.77 o 
   7  -4   3     1826.42     1869.50     66.41 o 
   8  -4   3       31.50       33.33      9.30 o 
   9  -4   3      390.68      368.81     26.42 o 
  10  -4   3      276.64      266.64     31.77 o 
 -11  -3   3      113.37       78.67     31.62 o 
 -10  -3   3      163.34      142.30     35.09 o 
  -9  -3   3      458.50      484.97     27.75 o 
  -8  -3   3      211.34      215.50     15.77 o 
  -7  -3   3      156.04      156.30     11.37 o 
  -6  -3   3     2581.15     2503.46     56.11 o 
  -5  -3   3     1181.43     1179.34     22.36 o 
  -4  -3   3      304.85      272.18     27.95 o 
  -3  -3   3    16213.92    16001.64    228.55 o 
  -2  -3   3     3144.07     2960.57     78.71 o 
  -1  -3   3     8777.44     9521.55    130.18 o 
   0  -3   3    22625.41    22696.11    477.31 o 
   1  -3   3     3720.62     3501.62     97.16 o 
   2  -3   3     1477.60     1529.99     43.14 o 
   3  -3   3      342.05      283.62      8.14 o 
   4  -3   3      638.94      555.38     17.94 o 
   5  -3   3      187.56      213.90      8.59 o 
   6  -3   3     3221.83     2905.33    123.15 o 
   7  -3   3      275.04      248.77     20.20 o 
   8  -3   3       96.04      104.49     12.12 o 
   9  -3   3     1102.75     1076.59     56.78 o 
  10  -3   3        7.13       -3.97     13.77 o 
  11  -3   3       40.64       38.96     18.70 o 
 -11  -2   3        1.05       19.28     23.14 o 
 -10  -2   3      641.80      575.74     49.56 o 
  -9  -2   3      251.45      251.72     21.43 o 
  -8  -2   3       42.34       33.07      9.15 o 
  -7  -2   3     1414.41     1297.90     31.60 o 
  -6  -2   3     2786.47     2637.16     92.38 o 
  -5  -2   3      264.03      273.45     10.01 o 
  -4  -2   3     5164.24     5026.87    145.22 o 
  -3  -2   3    10864.67    10369.33    236.87 o 
  -2  -2   3       34.90       28.06      2.51 o 
  -1  -2   3     5230.53     5400.98     70.64 o 
   0  -2   3    11206.94    11273.45    266.19 o 
   1  -2   3      841.54      863.49     18.20 o 
   2  -2   3      100.91      129.28     10.43 o 
   3  -2   3     5068.18     4694.94    169.63 o 
   4  -2   3        4.55       14.23      6.55 o 
   5  -2   3     2512.48     2256.17    262.58 o 
   6  -2   3     4507.27     4257.94    250.89 o 
   7  -2   3       68.27       51.68     31.45 o 
   8  -2   3     1176.22      885.08    148.97 o 
   9  -2   3     1225.05     1131.81     54.79 o 
  10  -2   3       17.32       28.82     16.25 o 
  11  -2   3       53.90       66.59     20.64 o 
 -11  -1   3       45.16       48.97     18.92 o 
 -10  -1   3      446.93      432.36     28.99 o 
  -9  -1   3      113.92      127.54     16.91 o 
  -8  -1   3        2.07        4.84      7.30 o 
  -7  -1   3     3530.91     3477.89    129.13 o 
  -6  -1   3     3029.10     3030.06    133.48 o 
  -5  -1   3      110.41       95.03      6.92 o 
  -4  -1   3     9923.93    10062.32    252.11 o 
  -3  -1   3      171.72      159.56      6.90 o 
  -2  -1   3      340.44      337.46      9.54 o 
  -1  -1   3     9712.71     9770.13    200.89 o 
   0  -1   3    12572.36    12618.27    355.38 o 
   1  -1   3     1483.27     1501.29     48.76 o 
   2  -1   3    15013.43    14759.45    329.85 o 
   3  -1   3     7908.58     7741.91    133.42 o 
   4  -1   3     2726.36     2846.99     88.41 o 
   5  -1   3     8389.21     8338.39    235.13 o 
   6  -1   3     2007.23     2075.02     88.32 o 
   7  -1   3      634.76      636.76     21.82 o 
   8  -1   3     1134.71     1075.94     61.81 o 
   9  -1   3      976.91      906.65     48.81 o 
  10  -1   3       61.05       51.54     18.17 o 
  11  -1   3       49.09       54.95     19.91 o 
 -11   0   3      115.67      134.93     24.74 o 
 -10   0   3      545.59      508.15     31.02 o 
  -9   0   3       46.04       35.32     12.25 o 
  -8   0   3      446.61      381.41     19.47 o 
  -7   0   3     2844.27     2364.10    336.87 o 
  -6   0   3       36.47       33.54      6.27 o 
  -5   0   3       62.01      100.23      6.53 o 
  -4   0   3     2626.92     2515.10     65.59 o 
  -3   0   3     3426.72     3616.88     81.26 o 
  -2   0   3     9252.66     9382.66     71.30 o 
  -1   0   3     4241.69     4294.68     52.15 o 
   0   0   3       38.62       37.37      1.83 o 
   1   0   3     5069.35     5449.15    107.22 o 
   2   0   3     1525.96     1611.44     33.75 o 
   3   0   3      246.67      290.48      6.95 o 
   4   0   3     7132.01     7090.78    208.63 o 
   5   0   3     9242.85     9514.14    258.19 o 
   6   0   3      215.74      209.87      9.17 o 
   7   0   3     1052.66     1068.04     28.14 o 
   8   0   3      601.86      600.75     38.52 o 
   9   0   3       48.16       42.98     16.90 o 
  10   0   3      447.63      483.85     72.69 o 
  11   0   3      155.11      163.70     27.27 o 
 -11   1   3      132.67      117.85     18.76 o 
 -10   1   3      224.37      189.82     20.98 o 
  -9   1   3       15.96        7.74      6.00 o 
  -8   1   3      981.20      909.21     33.84 o 
  -7   1   3     1106.15     1121.73     47.79 o 
  -6   1   3     6372.79     6465.80    232.32 o 
  -5   1   3     7135.77     7289.81    213.08 o 
  -4   1   3      188.70      221.56      7.32 o 
  -3   1   3    26044.58    26297.01    737.42 o 
  -2   1   3      649.82      707.07     18.88 o 
  -1   1   3    17525.01    19083.05    276.36 o 
   0   1   3     5904.50     6582.51    109.56 o 
   1   1   3    41997.65    43403.59   1421.31 o 
   2   1   3    27478.07    28683.85    763.81 o 
   3   1   3     3125.66     3268.33     74.12 o 
   4   1   3     8802.93     9145.60    221.60 o 
   5   1   3     1722.48     1716.42     27.36 o 
   6   1   3      388.81      401.66     14.02 o 
   7   1   3     1654.98     1673.29     83.77 o 
   8   1   3      342.00      354.58     32.67 o 
   9   1   3      112.25      110.23     20.70 o 
  10   1   3      529.66      478.13     38.89 o 
  11   1   3       20.29       18.74     17.15 o 
 -11   2   3      118.25      107.44     18.54 o 
 -10   2   3       27.17       28.13     13.34 o 
  -9   2   3     1222.20     1193.85     45.09 o 
  -8   2   3     1227.11     1234.25     36.63 o 
  -7   2   3      386.28      368.54     19.18 o 
  -6   2   3    10594.99    10314.05    344.50 o 
  -5   2   3      603.46      603.13     33.34 o 
  -4   2   3      884.48      952.51     21.29 o 
  -3   2   3     5731.48     5865.33     85.08 o 
  -2   2   3     3995.20     4114.50     57.81 o 
  -1   2   3       62.68      102.61      3.36 o 
   0   2   3     8021.12     8439.40    191.20 o 
   1   2   3      147.59      147.31      5.18 o 
   2   2   3     2710.62     2963.98     71.31 o 
   3   2   3     1699.82     1685.97     50.04 o 
   4   2   3      121.97      134.64      8.39 o 
   5   2   3       91.10      100.42      4.58 o 
   6   2   3     1570.19     1511.58     24.14 o 
   7   2   3     1918.82     1843.25     67.91 o 
   8   2   3       48.27       51.87     12.04 o 
   9   2   3     1191.65     1196.17     45.02 o 
  10   2   3      312.68      312.74     32.58 o 
 -11   3   3      105.35      102.43     18.92 o 
 -10   3   3      497.90      482.28     38.32 o 
  -9   3   3     1466.54     1505.14     71.86 o 
  -8   3   3        3.07       17.47      8.85 o 
  -7   3   3      931.23      933.92     36.90 o 
  -6   3   3     2332.20     2328.00     97.63 o 
  -5   3   3      109.32       94.75      9.14 o 
  -4   3   3     1112.58     1125.50     28.98 o 
  -3   3   3     7701.31     8081.50    167.76 o 
  -2   3   3     1563.32     1657.75     24.80 o 
  -1   3   3       25.50       41.30      2.23 o 
   0   3   3     8773.87     8154.49    623.49 o 
   1   3   3     7727.61     8030.43    186.88 o 
   2   3   3     6992.93     7179.80    172.44 o 
   3   3   3     6721.77     6583.71    132.19 o 
   4   3   3     1170.05     1243.15     25.60 o 
   5   3   3      493.43      495.06     16.96 o 
   6   3   3     1981.00     1986.76     67.41 o 
   7   3   3     1207.52     1235.64     67.98 o 
   8   3   3       14.82       32.32     11.28 o 
   9   3   3     1606.80     1672.38    104.02 o 
  10   3   3      116.74      106.49     22.34 o 
 -11   4   3        5.97        2.75     12.03 o 
 -10   4   3      677.16      639.66     53.60 o 
  -9   4   3      787.99      773.41     47.09 o 
  -8   4   3      511.82      531.19     36.40 o 
  -7   4   3     2317.30     2249.01    118.78 o 
  -6   4   3     1407.08     1282.61     82.10 o 
  -5   4   3      324.51      324.82     16.28 o 
  -4   4   3     3254.77     3270.98     80.84 o 
  -3   4   3     5037.77     5469.48     91.64 o 
  -2   4   3     1013.50     1051.49     18.10 o 
  -1   4   3    14131.46    15164.36    184.31 o 
   0   4   3     5669.40     5847.55     54.16 o 
   1   4   3    10670.63    10804.25    365.92 o 
   2   4   3     7054.73     6559.81    422.83 o 
   3   4   3     1798.76     1715.23     45.04 o 
   4   4   3      133.93      138.76      5.87 o 
   5   4   3      804.40      803.86     21.81 o 
   6   4   3     4615.97     4676.93    152.18 o 
   7   4   3        0.92        6.29      8.74 o 
   8   4   3      405.88      441.47     34.65 o 
   9   4   3      479.92      484.00     29.63 o 
  10   4   3       45.57       53.59     18.10 o 
 -10   5   3      440.18      451.78     48.77 o 
  -9   5   3       79.62       93.74     16.31 o 
  -8   5   3       84.90       98.37     12.72 o 
  -7   5   3      351.40      307.17     21.43 o 
  -6   5   3      424.90      441.21     25.50 o 
  -5   5   3       71.95       73.24      8.93 o 
  -4   5   3     2287.00     2313.02     45.13 o 
  -3   5   3      165.75      167.01      7.94 o 
  -2   5   3     9679.35     9975.69    139.04 o 
  -1   5   3    10283.55    10360.83    152.75 o 
   0   5   3       29.88       14.51      2.89 o 
   1   5   3     6116.46     4804.37    627.34 o 
   2   5   3     3830.30     3551.01    224.26 o 
   3   5   3      452.68      442.98     11.20 o 
   4   5   3     3321.62     3464.77     55.33 o 
   5   5   3     2027.68     2094.32     49.95 o 
   6   5   3      448.57      414.86     23.04 o 
   7   5   3      755.65      786.68     32.97 o 
   8   5   3      265.30      261.35     27.20 o 
   9   5   3        8.96       14.45     14.11 o 
  10   5   3      391.40      390.22     61.90 o 
 -10   6   3      233.51      215.61     24.03 o 
  -9   6   3      450.90      445.34     39.25 o 
  -8   6   3      661.11      677.21     37.85 o 
  -7   6   3      291.81      267.75     19.56 o 
  -6   6   3     1725.80     1708.65     61.67 o 
  -5   6   3     3899.04     3793.86    133.65 o 
  -4   6   3     3500.84     3609.68     74.38 o 
  -3   6   3      887.54      937.61     17.81 o 
  -2   6   3     7724.03     7941.74    124.77 o 
  -1   6   3     2003.53     1994.97     34.91 o 
   0   6   3     1479.86     1495.81     22.88 o 
   1   6   3     3391.53     3023.10    224.37 o 
   2   6   3     3001.88     2735.50    198.62 o 
   3   6   3      180.40      190.12      8.49 o 
   4   6   3     1850.60     1885.68     52.74 o 
   5   6   3      473.67      501.72     21.49 o 
   6   6   3       61.08      105.31     13.82 o 
   7   6   3     1788.98     1745.47     64.76 o 
   8   6   3       52.86       45.12     16.09 o 
   9   6   3       77.55       78.96     20.68 o 
 -10   7   3        1.06        4.83     12.53 o 
  -9   7   3      965.01      944.14     44.36 o 
  -8   7   3      561.98      531.34     37.43 o 
  -7   7   3      310.87      308.60     20.32 o 
  -6   7   3     2380.78     2267.00    102.20 o 
  -5   7   3     4474.65     4506.35    104.11 o 
  -4   7   3      488.81      493.57     19.04 o 
  -3   7   3     3455.32     3551.42     53.90 o 
  -2   7   3     2721.91     2866.87     43.37 o 
  -1   7   3      400.54      416.44     11.70 o 
   0   7   3     2805.74     2928.45     49.99 o 
   1   7   3      375.78      343.99     26.87 o 
   2   7   3      229.37      144.55     45.68 o 
   3   7   3     1306.69     1187.05    140.23 o 
   4   7   3     2467.80     2445.72     71.65 o 
   5   7   3        4.12        4.43     11.18 o 
   6   7   3     2218.09     2212.08     71.97 o 
   7   7   3     1062.02     1045.92     52.75 o 
   8   7   3        9.20        9.90     14.04 o 
   9   7   3      188.71      185.07     27.68 o 
  -9   8   3      715.16      667.84     38.92 o 
  -8   8   3      196.54      188.63     21.18 o 
  -7   8   3        2.73        5.35      9.72 o 
  -6   8   3     1447.36     1427.32     81.60 o 
  -5   8   3      599.76      592.32     23.14 o 
  -4   8   3      159.56      157.23     11.21 o 
  -3   8   3     1966.51     1954.48     34.15 o 
  -2   8   3       26.72       25.52      4.93 o 
  -1   8   3      202.96      228.82      9.59 o 
   0   8   3     2754.36     2799.35     49.53 o 
   1   8   3      316.48      301.89     19.47 o 
   2   8   3      600.22      537.48     39.95 o 
   3   8   3     3738.29     3268.29    395.70 o 
   4   8   3      902.07      965.78     36.33 o 
   5   8   3      341.47      334.82     29.98 o 
   6   8   3     1606.31     1636.11     74.43 o 
   7   8   3      154.22      141.84     23.56 o 
   8   8   3       56.26       64.59     18.88 o 
  -8   9   3       14.26       19.83     12.31 o 
  -7   9   3      422.68      400.91     28.64 o 
  -6   9   3     1001.45     1009.31     44.25 o 
  -5   9   3       25.43       35.56      9.64 o 
  -4   9   3      716.69      756.38     23.73 o 
  -3   9   3      891.10      887.41     24.75 o 
  -2   9   3      754.11      747.99     21.16 o 
  -1   9   3     1771.54     1805.13     29.70 o 
   0   9   3     2148.54     2009.90     62.54 o 
   1   9   3      109.61       98.16      6.47 o 
   2   9   3     1011.56      848.83    104.83 o 
   3   9   3     2720.98     1783.89    536.92 o 
   4   9   3        0.10       13.34     25.84 o 
   5   9   3      550.74      548.12     38.72 o 
   6   9   3      395.58      426.63     36.09 o 
   7   9   3       22.36       25.97     15.95 o 
  -8  10   3      142.97      144.70     25.93 o 
  -7  10   3     1098.02     1067.88     47.12 o 
  -6  10   3      102.87      117.50     15.61 o 
  -5  10   3      988.68     1011.99     36.49 o 
  -4  10   3      672.58      623.64     27.77 o 
  -3  10   3      267.33      279.29     15.35 o 
  -2  10   3     1066.37     1047.83     27.28 o 
  -1  10   3     1775.27     1839.46     37.54 o 
   0  10   3     1715.69     1695.48     55.32 o 
   1  10   3      231.24      204.45     22.32 o 
   2  10   3     1070.48      876.96    146.62 o 
   3  10   3      233.63      105.46     69.30 o 
   4  10   3      350.72      368.31     32.86 o 
   5  10   3      449.12      461.32     37.43 o 
   6  10   3       80.19       78.08     19.77 o 
   7  10   3      275.79      298.93     34.09 o 
  -7  11   3      249.07      250.66     30.91 o 
  -6  11   3      338.02      369.39     25.19 o 
  -5  11   3      743.19      762.77     33.32 o 
  -4  11   3      147.69      161.25     15.90 o 
  -3  11   3        1.91       -0.13      6.99 o 
  -2  11   3      484.59      491.33     26.60 o 
  -1  11   3      560.75      534.10     20.55 o 
   0  11   3       32.59       26.39      6.27 o 
   1  11   3      776.18      668.39     64.32 o 
   2  11   3      237.45      188.55     56.34 o 
   3  11   3       99.19       69.77     40.18 o 
   4  11   3      989.12     1060.52     56.16 o 
   5  11   3      140.28      162.08     25.63 o 
   6  11   3       37.18       44.81     22.56 o 
  -5  12   3      492.81      520.65     29.32 o 
  -4  12   3       12.04        6.08      8.22 o 
  -3  12   3      246.09      266.00     23.81 o 
  -2  12   3      449.29      433.12     35.85 o 
  -1  12   3       44.40       45.08     10.79 o 
   0  12   3      473.34      446.54     48.45 o 
   1  12   3     1025.05      896.08    144.05 o 
   2  12   3        2.91        3.62      7.40 o 
   3  12   3      368.85      287.86    130.67 o 
   4  12   3      413.48      392.17     37.36 o 
  -3  13   3      715.94      835.52     42.87 o 
  -2  13   3      321.19      339.94     28.14 o 
  -1  13   3      211.31      188.81     18.81 o 
   0  13   3     1286.06     1106.69    173.03 o 
   1  13   3      237.07      178.92     50.76 o 
   2  13   3       67.55       29.82     20.51 o 
  -3 -13   4       13.51       13.47      8.10 o 
  -2 -13   4      354.53      278.20     75.27 o 
  -1 -13   4      298.11      261.05     58.57 o 
   0 -13   4      137.16      115.85     20.66 o 
   1 -13   4      588.02      543.83     56.89 o 
   2 -13   4      207.32      188.03     22.19 o 
   3 -13   4      104.78       98.26     17.34 o 
  -5 -12   4      358.71      393.50     30.58 o 
  -4 -12   4        7.05        0.14      9.92 o 
  -3 -12   4      622.10      535.16    151.83 o 
  -2 -12   4     1152.46     1162.70     47.57 o 
  -1 -12   4       38.84       47.96     14.04 o 
   0 -12   4      557.17      547.84     52.20 o 
   1 -12   4      784.16      764.17     53.58 o 
   2 -12   4      175.32      187.76     25.74 o 
   3 -12   4      387.48      389.61     29.24 o 
   4 -12   4     1275.56     1287.10     52.36 o 
   5 -12   4      428.45      417.12     31.72 o 
  -6 -11   4      424.96      431.35     31.52 o 
  -5 -11   4      585.88      597.25     44.11 o 
  -4 -11   4       64.20       57.58     15.06 o 
  -3 -11   4     1175.13      985.53    180.15 o 
  -2 -11   4      685.70      616.16     91.70 o 
  -1 -11   4      122.39      108.75     11.59 o 
   0 -11   4      482.37      463.91     29.62 o 
   1 -11   4      552.81      527.48     29.49 o 
   2 -11   4       10.84        8.98      9.61 o 
   3 -11   4      969.49      906.38     40.96 o 
   4 -11   4      640.63      635.61     35.39 o 
   5 -11   4       41.38       34.63     12.74 o 
   6 -11   4      673.85      709.74     33.67 o 
  -7 -10   4      287.06      330.46     35.40 o 
  -6 -10   4      548.63      603.15     36.18 o 
  -5 -10   4       71.27      109.90     17.34 o 
  -4 -10   4      370.81      396.70     22.88 o 
  -3 -10   4      385.34      303.71     64.65 o 
  -2 -10   4      122.34       98.93     14.13 o 
  -1 -10   4      325.05      284.13     25.25 o 
   0 -10   4      272.27      291.58     16.48 o 
   1 -10   4      376.14      362.70     20.28 o 
   2 -10   4      376.38      394.50     21.13 o 
   3 -10   4     1431.70     1425.46     35.58 o 
   4 -10   4      236.56      217.77     17.40 o 
   5 -10   4     1057.09     1042.25     37.00 o 
   6 -10   4     1174.38     1127.18     40.09 o 
   7 -10   4       10.45       17.23     10.18 o 
  -8  -9   4        6.74       10.99     15.19 o 
  -7  -9   4      653.57      679.06     36.65 o 
  -6  -9   4      222.84      246.24     22.60 o 
  -5  -9   4       56.11       53.90     13.06 o 
  -4  -9   4     1651.33     1740.06     43.30 o 
  -3  -9   4      148.19      121.14     27.48 o 
  -2  -9   4      683.08      619.45     77.52 o 
  -1  -9   4      893.52      898.84     29.54 o 
   0  -9   4        6.51        1.56      5.57 o 
   1  -9   4      419.76      423.24     20.36 o 
   2  -9   4     2411.40     2308.17     39.77 o 
   3  -9   4      630.67      604.43     21.35 o 
   4  -9   4        2.46        5.16      5.32 o 
   5  -9   4     1881.33     1782.27     45.98 o 
   6  -9   4      315.76      337.35     23.21 o 
   7  -9   4       99.87       99.22     14.27 o 
   8  -9   4      413.51      421.65     31.24 o 
  -8  -8   4       82.84       96.14     20.97 o 
  -7  -8   4      993.40     1062.72     48.42 o 
  -6  -8   4        0.22       10.55     10.22 o 
  -5  -8   4     1105.33     1094.24     39.63 o 
  -4  -8   4      870.81      921.71     30.10 o 
  -3  -8   4     1120.80      916.01    148.21 o 
  -2  -8   4     1916.41     1641.10    141.32 o 
  -1  -8   4     1066.67     1067.24     35.30 o 
   0  -8   4      141.94      136.33      8.60 o 
   1  -8   4     1039.31     1057.72     25.16 o 
   2  -8   4     4298.82     4172.94     50.69 o 
   3  -8   4        6.61       12.92      6.46 o 
   4  -8   4     1302.02     1320.92     32.25 o 
   5  -8   4     1202.66     1253.28     30.06 o 
   6  -8   4       10.29       14.18      6.95 o 
   7  -8   4      265.39      263.10     19.65 o 
   8  -8   4      542.55      623.33     35.67 o 
   9  -8   4       31.05       38.86     14.22 o 
  -9  -7   4      104.48      107.49     22.44 o 
  -8  -7   4     1184.71     1207.80     46.60 o 
  -7  -7   4      167.39      173.80     19.49 o 
  -6  -7   4     1557.73     1581.54     48.25 o 
  -5  -7   4     1081.35     1083.28     31.73 o 
  -4  -7   4       23.65       35.74      8.32 o 
  -3  -7   4     1065.35      920.54    141.53 o 
  -2  -7   4     3447.00     3215.25    144.91 o 
  -1  -7   4     4636.80     4525.70     75.13 o 
   0  -7   4      239.17      233.96      8.49 o 
   1  -7   4     5293.04     5186.20     83.48 o 
   2  -7   4     2585.95     2430.97     34.29 o 
   3  -7   4     2227.69     2105.65     41.23 o 
   4  -7   4     1801.18     1653.68     31.40 o 
   5  -7   4      422.93      405.33     16.65 o 
   6  -7   4      595.86      574.62     20.56 o 
   7  -7   4      432.75      451.09     19.31 o 
   8  -7   4      241.98      241.64     22.54 o 
   9  -7   4      202.07      207.47     23.07 o 
 -10  -6   4       43.53       27.83     17.99 o 
  -9  -6   4      877.50      838.88     50.14 o 
  -8  -6   4     1079.65     1106.32     58.92 o 
  -7  -6   4      287.56      307.59     22.92 o 
  -6  -6   4     2061.48     2114.71     43.78 o 
  -5  -6   4     1402.43     1391.94     34.09 o 
  -4  -6   4       33.80       49.18      8.32 o 
  -3  -6   4     3317.15     2974.12    307.81 o 
  -2  -6   4     4218.38     4261.41    121.71 o 
  -1  -6   4      702.60      634.37     14.01 o 
   0  -6   4     6680.94     6606.25    155.92 o 
   1  -6   4     2697.93     2656.36     54.96 o 
   2  -6   4      208.74      229.43      9.46 o 
   3  -6   4     3722.17     3354.46    123.64 o 
   4  -6   4      353.42      345.80     11.95 o 
   5  -6   4       22.21       19.84      5.63 o 
   6  -6   4     1303.13     1303.73     35.50 o 
   7  -6   4      758.34      736.10     31.64 o 
   8  -6   4       53.32       61.15     11.73 o 
   9  -6   4      967.16      957.35     43.22 o 
  10  -6   4      316.44      323.89     52.06 o 
 -10  -5   4      221.22      209.40     42.81 o 
  -9  -5   4      687.08      676.46     34.74 o 
  -8  -5   4      466.87      487.23     28.44 o 
  -7  -5   4      418.61      432.57     25.62 o 
  -6  -5   4      741.08      790.21     25.99 o 
  -5  -5   4      889.59      821.12     33.04 o 
  -4  -5   4      791.36      762.24     15.69 o 
  -3  -5   4     1745.72     1541.69    144.88 o 
  -2  -5   4     2225.52     2220.60     63.13 o 
  -1  -5   4      383.62      403.11     10.50 o 
   0  -5   4    10590.76    10288.31    181.90 o 
   1  -5   4      180.41      176.76      7.46 o 
   2  -5   4     6260.89     5871.52    168.48 o 
   3  -5   4     1309.29     1196.96     22.85 o 
   4  -5   4       71.49       74.26      5.92 o 
   5  -5   4      710.95      663.44     18.77 o 
   6  -5   4     3692.61     3684.46     81.97 o 
   7  -5   4       52.49       64.70     10.20 o 
   8  -5   4      346.21      349.76     30.28 o 
   9  -5   4     1485.32     1505.67     52.87 o 
  10  -5   4        0.84       -5.74     13.67 o 
 -10  -4   4      413.01      393.74     53.22 o 
  -9  -4   4      256.25      282.99     22.97 o 
  -8  -4   4       22.00       21.14     10.33 o 
  -7  -4   4     1224.61     1259.82     33.06 o 
  -6  -4   4      104.50      112.16      9.54 o 
  -5  -4   4       41.58       34.12      6.96 o 
  -4  -4   4     5202.13     5246.17     79.80 o 
  -3  -4   4     2791.23     2816.71     58.75 o 
  -2  -4   4     1826.18     1931.92     53.60 o 
  -1  -4   4    11792.58    12284.87    164.58 o 
   0  -4   4      519.10      460.16     12.02 o 
   1  -4   4     2236.92     2153.79     48.02 o 
   2  -4   4     2447.55     2227.65     50.31 o 
   3  -4   4      873.11      771.97     17.21 o 
   4  -4   4       93.14      103.09      6.24 o 
   5  -4   4     2058.12     2023.00     45.11 o 
   6  -4   4     2702.56     2762.08     76.39 o 
   7  -4   4        3.35        4.62      6.85 o 
   8  -4   4     1273.97      902.01    288.72 o 
   9  -4   4      662.76      607.10     33.10 o 
  10  -4   4       96.62      105.03     22.86 o 
 -10  -3   4      295.55      286.15     45.51 o 
  -9  -3   4        2.62        7.57     12.78 o 
  -8  -3   4      228.03      229.94     16.10 o 
  -7  -3   4     1437.38     1412.43     29.77 o 
  -6  -3   4      113.08      117.36     10.49 o 
  -5  -3   4     1534.54     1111.50    224.76 o 
  -4  -3   4     9076.19     8859.80    179.30 o 
  -3  -3   4      109.17      108.92      6.09 o 
  -2  -3   4     2768.75     2726.72     68.36 o 
  -1  -3   4    26571.50    27390.31    475.78 o 
   0  -3   4      965.71      999.32     15.91 o 
   1  -3   4     1470.99     1389.51     41.80 o 
   2  -3   4    12026.34    11897.94    361.72 o 
   3  -3   4      644.98      636.96     18.61 o 
   4  -3   4     2119.28     2175.47     50.44 o 
   5  -3   4     5414.32     5127.29    167.93 o 
   6  -3   4     1395.61     1035.97    161.57 o 
   7  -3   4     1438.91     1406.06     59.45 o 
   8  -3   4     1380.03      542.39    409.36 o 
   9  -3   4       22.20       22.27     15.48 o 
  10  -3   4      343.34      348.47     34.76 o 
 -11  -2   4      190.77      219.82     43.19 o 
 -10  -2   4       89.11      119.77     22.22 o 
  -9  -2   4      371.76      381.68     25.55 o 
  -8  -2   4      599.98      584.04     27.21 o 
  -7  -2   4      677.25      611.70     19.96 o 
  -6  -2   4      488.25      301.05     82.51 o 
  -5  -2   4     4963.30     4730.48    150.62 o 
  -4  -2   4     7218.14     6923.29    160.19 o 
  -3  -2   4      842.84      847.58     23.99 o 
  -2  -2   4     4890.77     4844.47     82.96 o 
  -1  -2   4    19575.77    19942.82    288.98 o 
   0  -2   4     1145.62     1110.42     26.47 o 
   1  -2   4     3967.84     3963.96    127.42 o 
   2  -2   4     6459.49     6144.49    239.07 o 
   3  -2   4      614.99      492.03     71.17 o 
   4  -2   4     4250.80     4353.78    155.41 o 
   5  -2   4     2244.24     2273.86     46.43 o 
   6  -2   4      932.81      975.04     37.63 o 
   7  -2   4     1556.33     1571.38     80.60 o 
   8  -2   4      593.32      583.13     28.62 o 
   9  -2   4      398.03      391.76     34.22 o 
  10  -2   4      351.28      338.20     34.08 o 
  11  -2   4       61.10       56.06     20.16 o 
 -11  -1   4      278.61      238.71     44.35 o 
 -10  -1   4       15.99       16.10     12.77 o 
  -9  -1   4     1197.97     1109.09     70.72 o 
  -8  -1   4      956.11      921.56     29.38 o 
  -7  -1   4       45.27       20.18      7.20 o 
  -6  -1   4     1356.14     1304.92     46.00 o 
  -5  -1   4     3857.33     3679.17    115.51 o 
  -4  -1   4      901.58      868.76     23.34 o 
  -3  -1   4     7526.79     7362.31     95.24 o 
  -2  -1   4     1756.18     1712.56     27.58 o 
  -1  -1   4    19720.12    19401.13    360.81 o 
   0  -1   4       60.49       65.70      3.45 o 
   1  -1   4     1358.55     1236.14     40.56 o 
   2  -1   4     8243.67     8461.75    223.45 o 
   3  -1   4    11228.49    11227.40    227.71 o 
   4  -1   4    10861.14    11162.35    230.21 o 
   5  -1   4       98.11      111.29      7.37 o 
   6  -1   4     3507.21     3537.27    121.66 o 
   7  -1   4      552.52      577.15     20.67 o 
   8  -1   4       44.16       54.82     11.82 o 
   9  -1   4      628.58      611.82     41.02 o 
  10  -1   4      541.98      529.76     41.15 o 
  11  -1   4       51.67       23.66     17.08 o 
 -11   0   4      119.50      143.27     20.32 o 
 -10   0   4      115.07      102.58     17.29 o 
  -9   0   4      788.03      733.81     34.26 o 
  -8   0   4      579.18      552.38     27.50 o 
  -7   0   4      638.81      624.51     27.52 o 
  -6   0   4     5627.53     5718.14    165.37 o 
  -5   0   4      515.70      458.32     12.73 o 
  -4   0   4     8883.49     9460.70    230.24 o 
  -3   0   4     9832.40     9895.51    143.68 o 
  -2   0   4      752.68      840.89     11.45 o 
  -1   0   4     6261.36     6223.25     85.62 o 
   0   0   4     1586.60     1602.96     50.47 o 
   1   0   4      438.21      485.49     10.29 o 
   2   0   4     1027.57     1068.75     20.92 o 
   3   0   4    21569.43    21639.71    468.23 o 
   4   0   4     1510.88     1450.45     31.76 o 
   5   0   4      153.94      178.50      7.75 o 
   6   0   4     4155.76     4180.82    108.15 o 
   7   0   4        4.16       13.43      7.72 o 
   8   0   4       67.66       66.57     18.32 o 
   9   0   4      849.12      822.62     46.57 o 
  10   0   4      107.18      107.47     22.24 o 
  11   0   4        0.64       -3.80     14.27 o 
 -11   1   4        9.93        1.09     11.87 o 
 -10   1   4      313.12      303.19     25.30 o 
  -9   1   4      435.46      394.94     22.05 o 
  -8   1   4       21.82       18.73      8.49 o 
  -7   1   4     3475.96     3394.19    111.66 o 
  -6   1   4     3589.98     3602.53    144.55 o 
  -5   1   4     1364.32     1357.40     49.28 o 
  -4   1   4     7190.05     7161.54    200.15 o 
  -3   1   4      357.07      356.59      8.26 o 
  -2   1   4     7226.67     7416.93    166.56 o 
  -1   1   4       33.68       78.10     14.72 o 
   0   1   4     3845.10     4216.17     89.34 o 
   1   1   4     7280.53     7729.77    198.19 o 
   2   1   4     5634.87     5700.41    170.12 o 
   3   1   4     9245.06    10325.32    346.63 o 
   4   1   4      631.40      652.77     10.48 o 
   5   1   4     1364.28     1336.89     35.53 o 
   6   1   4     2812.94     2780.21     78.53 o 
   7   1   4      224.75      222.53     14.39 o 
   8   1   4      416.98      400.60     23.88 o 
   9   1   4      420.85      449.93     35.58 o 
  10   1   4       40.56       36.49     17.28 o 
  11   1   4      239.32      246.05     31.63 o 
 -11   2   4       18.46        5.98     12.03 o 
 -10   2   4      945.40      965.61     42.89 o 
  -9   2   4       87.19       84.48     13.03 o 
  -8   2   4      587.37      576.37     24.94 o 
  -7   2   4     4181.77     4030.24    161.14 o 
  -6   2   4       11.35       47.03     14.86 o 
  -5   2   4     5651.32     5614.30    197.05 o 
  -4   2   4     4582.79     4377.98    140.36 o 
  -3   2   4      117.25      142.54      7.88 o 
  -2   2   4      204.18      273.07      7.18 o 
  -1   2   4    12256.67    12921.36    337.23 o 
   0   2   4     5322.13     5977.07    144.21 o 
   1   2   4      826.97      908.38     25.37 o 
   2   2   4    23512.15    24671.56    625.90 o 
   3   2   4     9277.85    10484.90    219.08 o 
   4   2   4     6258.60     6451.67    184.47 o 
   5   2   4     2960.76     3079.17    132.03 o 
   6   2   4      307.32      345.82     17.31 o 
   7   2   4      646.55      679.50     30.54 o 
   8   2   4      520.91      556.43     33.89 o 
   9   2   4      403.21      420.80     27.00 o 
  10   2   4      283.82      304.00     32.45 o 
 -11   3   4      171.21      143.91     20.76 o 
 -10   3   4      832.13      782.42     56.43 o 
  -9   3   4      483.61      414.35     23.75 o 
  -8   3   4     1905.36     1904.83     99.80 o 
  -7   3   4     1275.68     1259.40     68.02 o 
  -6   3   4      227.97      233.98     18.26 o 
  -5   3   4     3296.00     3289.87    120.57 o 
  -4   3   4     5134.12     5437.14    104.36 o 
  -3   3   4       60.68       73.18      5.59 o 
  -2   3   4     3755.09     4052.01     58.97 o 
  -1   3   4    11878.88    12791.98    251.89 o 
   0   3   4      833.23      801.69     33.35 o 
   1   3   4    13153.62    13458.99    484.30 o 
   2   3   4     5996.37     6268.62    122.69 o 
   3   3   4        9.34       28.60      4.44 o 
   4   3   4      621.71      595.37     16.39 o 
   5   3   4     1328.66     1336.34     46.67 o 
   6   3   4        4.32       12.28      7.29 o 
   7   3   4     1233.80     1215.77     42.85 o 
   8   3   4      680.54      669.25     57.30 o 
   9   3   4       10.79       20.62     11.97 o 
  10   3   4      515.10      508.92     40.34 o 
 -11   4   4      180.85      168.28     22.56 o 
 -10   4   4       97.22      103.15     17.98 o 
  -9   4   4      510.43      523.84     26.71 o 
  -8   4   4     1034.47      992.63     55.05 o 
  -7   4   4     1146.91     1161.00     33.96 o 
  -6   4   4      868.41      822.27     29.50 o 
  -5   4   4       61.71       62.82      8.07 o 
  -4   4   4     1069.04     1134.61     26.82 o 
  -3   4   4     2243.54     2315.10     36.67 o 
  -2   4   4    10842.48    12185.51    176.43 o 
  -1   4   4     4308.62     4767.13     61.87 o 
   0   4   4    12114.22    12245.53    452.13 o 
   1   4   4     4601.02     4449.57    117.63 o 
   2   4   4      249.74      304.48      7.33 o 
   3   4   4     6326.51     6143.44    127.31 o 
   4   4   4     2724.24     2899.45     84.66 o 
   5   4   4      260.24      275.43     24.35 o 
   6   4   4      935.10      942.07     33.21 o 
   7   4   4      992.66     1015.52     36.63 o 
   8   4   4       33.56       38.90     11.61 o 
   9   4   4      300.22      312.25     25.22 o 
  10   4   4      480.98      473.36     40.88 o 
 -10   5   4       42.22       43.24     14.85 o 
  -9   5   4     1336.21     1281.75     48.66 o 
  -8   5   4      314.61      318.74     20.36 o 
  -7   5   4      861.29      836.73     33.99 o 
  -6   5   4     3222.92     3120.17     93.79 o 
  -5   5   4      143.14      147.63     11.80 o 
  -4   5   4      892.35      940.16     25.90 o 
  -3   5   4    13483.07    14187.85    192.16 o 
  -2   5   4      507.91      456.06     14.97 o 
  -1   5   4     1608.12     1658.52     21.11 o 
   0   5   4     7281.64     7195.00     63.44 o 
   1   5   4     3916.97     4008.89    122.33 o 
   2   5   4        3.40       15.47      2.67 o 
   3   5   4     5862.75     5911.29    167.06 o 
   4   5   4     2288.05     2364.37     43.52 o 
   5   5   4      269.86      263.41     13.88 o 
   6   5   4     2151.26     2145.07     50.77 o 
   7   5   4      367.26      395.88     24.42 o 
   8   5   4       39.91       29.30     11.23 o 
   9   5   4      455.49      450.75     37.58 o 
  10   5   4      185.41      202.63     28.38 o 
 -10   6   4      472.08      452.91     33.02 o 
  -9   6   4      698.56      696.63     37.61 o 
  -8   6   4        7.98       10.63     10.07 o 
  -7   6   4      785.82      819.28     30.78 o 
  -6   6   4     1855.89     1872.05     70.14 o 
  -5   6   4       71.07      108.67     11.60 o 
  -4   6   4      262.55      258.03     13.36 o 
  -3   6   4     4851.98     5166.21    102.58 o 
  -2   6   4      234.75      241.47      8.70 o 
  -1   6   4     3905.68     4039.55     48.67 o 
   0   6   4     8867.74     9418.96    123.50 o 
   1   6   4       12.36        9.01      2.93 o 
   2   6   4      410.09      421.83     29.67 o 
   3   6   4     2086.48     2081.35     70.58 o 
   4   6   4        5.69        4.87      5.14 o 
   5   6   4      781.06      784.82     29.99 o 
   6   6   4     1629.12     1634.34     45.62 o 
   7   6   4        3.26        6.52     17.35 o 
   8   6   4      530.67      526.86     39.10 o 
   9   6   4      423.26      415.38     72.89 o 
 -10   7   4      743.03      796.40     43.50 o 
  -9   7   4      170.48      172.07     21.45 o 
  -8   7   4      154.14      155.17     18.96 o 
  -7   7   4      630.53      630.64     28.15 o 
  -6   7   4      101.40      124.45     13.64 o 
  -5   7   4      772.05      793.05     28.35 o 
  -4   7   4     2533.69     2603.90     66.48 o 
  -3   7   4     1464.59     1483.90     28.82 o 
  -2   7   4      570.90      569.52     14.10 o 
  -1   7   4     3081.01     3220.52     46.20 o 
   0   7   4     1350.05     1409.27     24.35 o 
   1   7   4     1694.21     1490.65     91.06 o 
   2   7   4     1222.63     1137.15     82.88 o 
   3   7   4     1413.12     1385.23     43.43 o 
   4   7   4      497.06      503.75     22.07 o 
   5   7   4     1889.87     1844.49     85.45 o 
   6   7   4     1010.69      989.40     48.95 o 
   7   7   4      461.87      476.54     58.62 o 
   8   7   4      519.85      484.40     38.97 o 
   9   7   4      145.52      133.01     24.92 o 
  -9   8   4        1.57        9.83     12.12 o 
  -8   8   4      215.39      207.64     22.09 o 
  -7   8   4      816.02      813.05     38.16 o 
  -6   8   4       55.03       55.27     12.35 o 
  -5   8   4     1053.53     1029.33     30.07 o 
  -4   8   4     2434.17     2411.20     43.57 o 
  -3   8   4        2.74        9.22      5.13 o 
  -2   8   4     2325.19     2430.20     41.32 o 
  -1   8   4      966.50     1003.76     19.84 o 
   0   8   4      109.98      111.59      7.19 o 
   1   8   4     1591.11     1236.29    184.22 o 
   2   8   4     1672.90     1399.16    130.34 o 
   3   8   4      153.48      129.53     20.49 o 
   4   8   4     1752.69     1865.60     63.00 o 
   5   8   4     1015.30     1004.61     48.79 o 
   6   8   4       33.62       46.03     16.50 o 
   7   8   4      367.40      393.92     35.17 o 
   8   8   4      241.16      239.90     29.96 o 
  -8   9   4      477.50      460.15     32.16 o 
  -7   9   4      182.08      184.25     20.76 o 
  -6   9   4      563.16      557.54     36.29 o 
  -5   9   4      543.40      559.80     26.18 o 
  -4   9   4      132.50      139.96     12.43 o 
  -3   9   4     2786.54     2852.04     44.01 o 
  -2   9   4     2781.05     2845.71     42.10 o 
  -1   9   4      176.26      176.96      9.44 o 
   0   9   4     1062.08     1054.16     25.62 o 
   1   9   4     2889.86     2698.30    133.16 o 
   2   9   4       61.32       53.06     12.36 o 
   3   9   4      998.76      901.85    199.88 o 
   4   9   4     1763.41     1837.15     74.43 o 
   5   9   4      220.35      223.93     32.59 o 
   6   9   4       93.19      104.63     21.00 o 
   7   9   4      423.63      386.26     36.43 o 
  -8  10   4      168.22      175.24     26.98 o 
  -7  10   4        9.34       14.15     11.97 o 
  -6  10   4     1637.96     1563.65     54.84 o 
  -5  10   4      498.12      484.49     25.95 o 
  -4  10   4      231.84      218.50     17.30 o 
  -3  10   4     1493.49     1549.12     38.95 o 
  -2  10   4      914.22      965.59     26.33 o 
  -1  10   4      309.84      295.07     13.55 o 
   0  10   4     1077.51     1021.21     37.72 o 
   1  10   4     1624.18     1426.23    143.67 o 
   2  10   4       27.58       15.34      6.37 o 
   3  10   4     1479.84     1059.97    439.89 o 
   4  10   4      956.95      912.30     49.74 o 
   5  10   4       34.15       30.79     15.39 o 
   6  10   4      342.86      361.43     39.91 o 
  -7  11   4      289.66      292.18     32.99 o 
  -6  11   4     1161.92     1178.52     49.31 o 
  -5  11   4        5.21       15.89      9.75 o 
  -4  11   4      281.22      286.21     20.51 o 
  -3  11   4     1003.43     1032.92     35.87 o 
  -2  11   4      180.98      168.40     15.25 o 
  -1  11   4       29.00       21.15      6.69 o 
   0  11   4     1171.38     1145.31     70.44 o 
   1  11   4      242.59      236.49     29.61 o 
   2  11   4      452.35      369.03     99.31 o 
   3  11   4     1477.77     1066.67    448.85 o 
   4  11   4        3.72       28.79     24.30 o 
   5  11   4      425.13      433.18     38.59 o 
  -5  12   4      102.42       96.39     14.98 o 
  -4  12   4      433.50      439.69     26.18 o 
  -3  12   4      230.20      251.98     23.16 o 
  -2  12   4       39.69       47.27     12.80 o 
  -1  12   4      269.38      269.54     20.04 o 
   0  12   4      390.58      347.54     46.37 o 
   1  12   4      297.63      274.77     52.66 o 
   2  12   4      657.18      420.68    201.99 o 
   3  12   4      367.04      194.50    121.13 o 
   4  12   4      115.58      117.25     23.43 o 
  -3  13   4       14.97       17.59     11.67 o 
  -2  13   4      421.06      454.64     31.75 o 
  -1  13   4      365.20      304.30     52.31 o 
   0  13   4        7.10        6.72      7.28 o 
   1  13   4      714.30      514.35    148.93 o 
   2  13   4      561.56      313.31    166.21 o 
  -2 -13   5       16.01        6.09      8.33 o 
  -1 -13   5      350.14      288.12     57.65 o 
   0 -13   5      200.66      173.08     33.64 o 
   1 -13   5        9.37       22.52     11.75 o 
   2 -13   5      382.16      370.61     36.40 o 
   3 -13   5      628.67      687.22     70.19 o 
  -4 -12   5      221.44      262.45     25.08 o 
  -3 -12   5       78.07       65.59     25.54 o 
  -2 -12   5       53.74       43.94     10.80 o 
  -1 -12   5     1018.91     1076.09     45.47 o 
   0 -12   5      475.74      532.53     32.38 o 
   1 -12   5       75.23       64.02     13.98 o 
   2 -12   5     1397.43     1342.24     63.54 o 
   3 -12   5      415.84      415.99     30.25 o 
   4 -12   5       17.72       15.65     11.68 o 
   5 -12   5      293.61      304.14     27.52 o 
  -6 -11   5       22.20       11.44     11.19 o 
  -5 -11   5      403.42      445.81     39.36 o 
  -4 -11   5      706.67      765.88     38.96 o 
  -3 -11   5        6.38        2.01      7.51 o 
  -2 -11   5     1492.42     1207.46    185.30 o 
  -1 -11   5     2126.68     1859.88    300.21 o 
   0 -11   5      115.16       95.60     12.90 o 
   1 -11   5      245.63      243.88     21.01 o 
   2 -11   5     1327.31     1295.83     45.55 o 
   3 -11   5      312.68      291.16     29.86 o 
   4 -11   5      164.48      166.72     19.72 o 
   5 -11   5     1204.64     1137.45     48.22 o 
   6 -11   5       19.19       18.32     10.23 o 
  -7 -10   5      112.54      120.59     19.06 o 
  -6 -10   5      108.94      107.83     17.62 o 
  -5 -10   5     1283.74     1334.97     49.81 o 
  -4 -10   5     1294.59     1108.03    197.00 o 
  -3 -10   5       35.29       31.67      9.14 o 
  -2 -10   5     1306.04     1110.13    147.55 o 
  -1 -10   5     1572.88     1399.57    119.53 o 
   0 -10   5       72.79       70.48      9.39 o 
   1 -10   5      682.25      700.14     27.88 o 
   2 -10   5      368.15      347.01     20.08 o 
   3 -10   5        7.68        7.14      9.61 o 
   4 -10   5      313.30      316.41     20.40 o 
   5 -10   5      613.53      595.50     28.52 o 
   6 -10   5      187.91      200.09     18.71 o 
   7 -10   5      616.90      671.01     40.52 o 
  -8  -9   5      406.10      380.42     37.90 o 
  -7  -9   5       51.95       65.67     15.12 o 
  -6  -9   5      194.61      209.21     27.22 o 
  -5  -9   5     1114.22     1143.68     43.83 o 
  -4  -9   5      152.36      175.36     17.65 o 
  -3  -9   5      494.28      420.57     69.93 o 
  -2  -9   5      304.97      265.68     28.08 o 
  -1  -9   5      211.61      195.84     14.93 o 
   0  -9   5      447.14      457.65     21.43 o 
   1  -9   5      465.58      454.05     21.26 o 
   2  -9   5       51.01       53.96      8.26 o 
   3  -9   5     1620.38     1550.22     33.79 o 
   4  -9   5     1034.09     1018.94     30.06 o 
   5  -9   5        2.74       11.32      8.61 o 
   6  -9   5     1813.79     1857.70     52.94 o 
   7  -9   5      873.31      908.02     44.98 o 
   8  -9   5       37.34       31.97     13.69 o 
  -8  -8   5      325.45      314.74     26.35 o 
  -7  -8   5       56.50       57.56     14.01 o 
  -6  -8   5      729.57      723.52     34.95 o 
  -5  -8   5      253.19      242.20     17.08 o 
  -4  -8   5     1965.36     2021.97     44.79 o 
  -3  -8   5     1317.15     1074.68    178.28 o 
  -2  -8   5       29.04       30.99      6.42 o 
  -1  -8   5      388.01      396.86     21.52 o 
   0  -8   5     2532.70     2454.56     46.33 o 
   1  -8   5     2204.15     2109.35     34.86 o 
   2  -8   5      888.85      856.47     23.49 o 
   3  -8   5     5950.30     5635.01     61.41 o 
   4  -8   5     2447.29     2306.16     42.64 o 
   5  -8   5      281.22      283.07     15.08 o 
   6  -8   5     2276.76     2243.82     43.75 o 
   7  -8   5      249.41      218.37     18.38 o 
   8  -8   5       60.66       68.17     15.46 o 
   9  -8   5      280.86      270.98     26.09 o 
  -9  -7   5      244.77      212.83     28.50 o 
  -8  -7   5        2.13       18.50     12.01 o 
  -7  -7   5     1150.80     1198.26     44.65 o 
  -6  -7   5      146.92      172.18     14.93 o 
  -5  -7   5      225.69      231.01     15.82 o 
  -4  -7   5     2526.01     2487.55     59.95 o 
  -3  -7   5      586.00      498.54     75.77 o 
  -2  -7   5       96.36       81.96      7.30 o 
  -1  -7   5     3806.21     3656.82     47.80 o 
   0  -7   5     3200.98     3096.34     66.57 o 
   1  -7   5      339.94      346.22     11.94 o 
   2  -7   5     2761.31     2571.98     60.16 o 
   3  -7   5     4923.31     4724.06     76.90 o 
   4  -7   5        1.71        4.93      5.01 o 
   5  -7   5     1622.97     1616.89     32.44 o 
   6  -7   5      583.35      619.34     21.38 o 
   7  -7   5        2.61        0.77      5.60 o 
   8  -7   5      381.42      362.85     35.71 o 
   9  -7   5      553.39      541.79     34.37 o 
  -9  -6   5        9.43       22.64     12.49 o 
  -8  -6   5      288.07      312.92     24.86 o 
  -7  -6   5     1246.10     1249.63     43.62 o 
  -6  -6   5       76.85      103.20     12.08 o 
  -5  -6   5     1636.43     1585.52     37.07 o 
  -4  -6   5     4626.27     4490.38    105.54 o 
  -3  -6   5       17.87       26.13      8.15 o 
  -2  -6   5        6.65       14.12      3.57 o 
  -1  -6   5     4570.26     4584.62     83.25 o 
   0  -6   5     1870.35     1796.49     45.98 o 
   1  -6   5      198.61      210.15      8.87 o 
   2  -6   5     4761.03     4496.85    101.50 o 
   3  -6   5      194.95      184.71     11.13 o 
   4  -6   5      790.25      734.20     18.73 o 
   5  -6   5     2315.73     2237.36     42.93 o 
   6  -6   5       82.83       81.81      8.86 o 
   7  -6   5       98.58       91.84      9.51 o 
   8  -6   5     1090.25     1080.64     36.65 o 
   9  -6   5      145.04      153.06     20.10 o 
  10  -6   5      145.71      121.97     24.95 o 
 -10  -5   5      133.08       93.33     32.39 o 
  -9  -5   5        7.93       16.82     11.82 o 
  -8  -5   5      649.83      704.09     33.90 o 
  -7  -5   5     1466.99     1514.21     40.47 o 
  -6  -5   5       60.57       64.41      9.64 o 
  -5  -5   5     2319.59     2279.64     42.20 o 
  -4  -5   5     5302.50     5527.02    170.80 o 
  -3  -5   5        1.73        3.41      3.26 o 
  -2  -5   5      316.92      330.92     11.07 o 
  -1  -5   5      474.98      411.26     15.60 o 
   0  -5   5      792.90      825.33     19.64 o 
   1  -5   5      709.35      601.43     13.65 o 
   2  -5   5     4293.37     4038.64    100.35 o 
   3  -5   5      104.08       83.33      7.02 o 
   4  -5   5     2517.58     2363.87     36.98 o 
   5  -5   5     3596.00     3503.99     62.42 o 
   6  -5   5       31.41       25.39      6.50 o 
   7  -5   5     1274.71     1272.54     57.05 o 
   8  -5   5     1329.22     1407.87     48.20 o 
   9  -5   5        2.34        2.89     11.41 o 
  10  -5   5      417.64      419.61     51.29 o 
 -10  -4   5       83.19       88.70     30.85 o 
  -9  -4   5      249.75      269.03     22.65 o 
  -8  -4   5     1085.06     1159.29     54.89 o 
  -7  -4   5       15.18       32.51      9.11 o 
  -6  -4   5      884.91      594.05    166.43 o 
  -5  -4   5     1222.42     1185.92     28.12 o 
  -4  -4   5       99.67      113.48      7.00 o 
  -3  -4   5     1797.38     1782.12     48.18 o 
  -2  -4   5      206.98      156.45      6.87 o 
  -1  -4   5      785.61      899.60     17.73 o 
   0  -4   5     7233.19     7299.81    144.56 o 
   1  -4   5     5528.03     5130.65    125.47 o 
   2  -4   5     1849.40     1911.79     43.21 o 
   3  -4   5     7385.99     6922.40    191.17 o 
   4  -4   5     2984.06     2888.56     68.18 o 
   5  -4   5     2849.50     2737.61     69.41 o 
   6  -4   5     1110.99     1150.55     24.68 o 
   7  -4   5     1391.46     1315.09     69.25 o 
   8  -4   5      533.17      558.95     29.63 o 
   9  -4   5      460.44      516.37     39.79 o 
  10  -4   5      479.80      456.89     40.22 o 
 -10  -3   5       31.82       29.36     16.50 o 
  -9  -3   5      651.00      646.22     41.01 o 
  -8  -3   5      503.59      494.57     31.22 o 
  -7  -3   5      136.88      127.01     10.56 o 
  -6  -3   5     3195.07     3071.51     98.77 o 
  -5  -3   5     1283.14     1235.36     22.30 o 
  -4  -3   5     1103.88     1078.94     34.16 o 
  -3  -3   5     6095.73     5923.42    127.92 o 
  -2  -3   5     4934.98     4787.73    147.11 o 
  -1  -3   5     4409.19     4663.94     73.70 o 
   0  -3   5    22394.50    22399.02    646.97 o 
   1  -3   5     1415.80     1386.32     54.39 o 
   2  -3   5      265.29      239.52      8.17 o 
   3  -3   5     4929.59     4872.72    179.68 o 
   4  -3   5      195.95      163.26      7.77 o 
   5  -3   5       22.40       16.56      5.45 o 
   6  -3   5      954.21      716.24    119.26 o 
   7  -3   5      568.62      539.13     21.76 o 
   8  -3   5        4.19        7.73      9.21 o 
   9  -3   5     1220.88     1216.69     58.22 o 
  10  -3   5       73.68       82.00     21.13 o 
 -11  -2   5       49.80       57.08     28.92 o 
 -10  -2   5      753.19      719.32     45.79 o 
  -9  -2   5      566.18      576.27     30.63 o 
  -8  -2   5       35.28       28.24      7.51 o 
  -7  -2   5     1855.80     1658.83     84.67 o 
  -6  -2   5     2079.67     2017.31     73.44 o 
  -5  -2   5     1459.34     1423.91     42.25 o 
  -4  -2   5     5166.36     5054.29    114.34 o 
  -3  -2   5    14286.39    14096.52    276.53 o 
  -2  -2   5     1126.16     1166.72     22.36 o 
  -1  -2   5    14985.85    15110.61    284.52 o 
   0  -2   5    12550.79    12440.94    328.65 o 
   1  -2   5      498.75      512.44     15.58 o 
   2  -2   5     3931.45     3848.61    137.37 o 
   3  -2   5    10538.68    10585.88    377.70 o 
   4  -2   5       77.03       82.32      5.03 o 
   5  -2   5     2623.76     2680.43     72.81 o 
   6  -2   5     4205.68     4354.66     97.80 o 
   7  -2   5       94.02       90.31     10.03 o 
   8  -2   5      953.34      873.31     45.68 o 
   9  -2   5     1122.89     1023.28     53.03 o 
  10  -2   5        4.03       12.20     15.09 o 
 -11  -1   5       33.09       46.94     19.08 o 
 -10  -1   5      951.69      899.99     41.06 o 
  -9  -1   5       79.29       97.66     15.72 o 
  -8  -1   5      267.40      271.61     17.27 o 
  -7  -1   5     2502.50     2359.41     56.50 o 
  -6  -1   5      805.96      784.74     28.72 o 
  -5  -1   5       31.36       34.61      5.10 o 
  -4  -1   5     4053.76     3894.69     63.35 o 
  -3  -1   5     4234.50     4120.97     62.38 o 
  -2  -1   5        6.00       20.24      3.08 o 
  -1  -1   5     4859.81     4671.18     94.95 o 
   0  -1   5      854.89      994.97     34.61 o 
   1  -1   5     2482.01     2544.37     92.41 o 
   2  -1   5     3773.33     3641.15     71.66 o 
   3  -1   5     2273.82     2146.37     47.40 o 
   4  -1   5       89.17      102.46      5.46 o 
   5  -1   5     5588.09     5562.02    140.90 o 
   6  -1   5      614.63      665.94     24.37 o 
   7  -1   5     1712.88     1649.27     91.23 o 
   8  -1   5      980.79      941.24     46.62 o 
   9  -1   5      379.09      344.77     32.45 o 
  10  -1   5       38.80       20.37     15.92 o 
 -11   0   5      230.00      252.35     33.15 o 
 -10   0   5      642.07      653.89     35.14 o 
  -9   0   5       40.66       36.39     10.33 o 
  -8   0   5      426.79      402.73     20.56 o 
  -7   0   5     2184.00     2103.27     55.07 o 
  -6   0   5        7.94        1.83      5.55 o 
  -5   0   5      113.56      100.91      6.75 o 
  -4   0   5     4653.95     4364.62     91.52 o 
  -3   0   5     2323.97     2600.47     34.85 o 
  -2   0   5     1457.80     1369.78     20.13 o 
  -1   0   5     1545.61     1410.03     26.43 o 
   0   0   5     1214.48     1024.32     23.44 o 
   1   0   5    10828.29    10831.42    180.28 o 
   2   0   5    19594.03    20288.98    424.02 o 
   3   0   5       11.89       19.63      2.85 o 
   4   0   5     5517.81     5600.10    142.83 o 
   5   0   5     8364.36     8582.23    257.12 o 
   6   0   5       55.27       73.33      7.42 o 
   7   0   5     3831.12     3806.92    140.58 o 
   8   0   5      493.88      498.39     34.62 o 
   9   0   5        3.18       13.93     14.38 o 
  10   0   5      234.06      206.84     37.02 o 
 -11   1   5      311.56      315.83     33.36 o 
 -10   1   5      117.71      105.20     17.25 o 
  -9   1   5      132.47      148.71     14.98 o 
  -8   1   5      541.05      509.85     23.23 o 
  -7   1   5     1486.97     1378.34     71.19 o 
  -6   1   5     2734.51     2752.89     79.77 o 
  -5   1   5     4251.02     4231.37    109.29 o 
  -4   1   5      341.90      325.06      9.73 o 
  -3   1   5     7138.20     7404.60    146.07 o 
  -2   1   5    16606.09    16392.18    372.49 o 
  -1   1   5     5778.98     5874.10    130.35 o 
   0   1   5     7479.75     8014.80    208.58 o 
   1   1   5     1522.93     1433.51     34.35 o 
   2   1   5    24989.87    26444.66    981.31 o 
   3   1   5      103.41       87.04      8.76 o 
   4   1   5     8335.90     8315.07    245.14 o 
   5   1   5     3360.25     3408.95    128.19 o 
   6   1   5     1721.15     1748.81     76.04 o 
   7   1   5     1970.86     1943.24     90.07 o 
   8   1   5      146.43      138.22     15.81 o 
   9   1   5      269.26      229.07     26.89 o 
  10   1   5      305.17      252.80     30.27 o 
 -11   2   5      163.74      159.99     21.30 o 
 -10   2   5        0.17        0.49     11.64 o 
  -9   2   5      791.13      770.08     40.63 o 
  -8   2   5      413.41      399.27     21.20 o 
  -7   2   5       33.99       49.63     10.04 o 
  -6   2   5     5870.49     5623.41    209.29 o 
  -5   2   5     3057.72     3118.45     86.45 o 
  -4   2   5      180.10      216.65      7.72 o 
  -3   2   5     8347.77     8542.39    176.48 o 
  -2   2   5     3530.11     3750.34     53.73 o 
  -1   2   5     1514.51     1751.69     57.67 o 
   0   2   5     4743.39     5115.75     87.68 o 
   1   2   5     6731.67     7067.07    159.97 o 
   2   2   5     4536.24     5119.45    158.51 o 
   3   2   5     2231.73     2065.71     35.73 o 
   4   2   5      567.46      583.04     20.37 o 
   5   2   5      494.59      473.54     16.54 o 
   6   2   5     4324.23     4126.08    176.09 o 
   7   2   5      570.70      575.29     35.25 o 
   8   2   5        0.03        3.79      8.66 o 
   9   2   5      732.75      690.96     34.22 o 
  10   2   5      288.21      275.85     31.35 o 
 -11   3   5       10.07        2.57     12.14 o 
 -10   3   5      288.23      331.06     27.23 o 
  -9   3   5      982.25     1022.97     67.46 o 
  -8   3   5      739.93      777.10     29.42 o 
  -7   3   5     1251.65     1243.01     72.64 o 
  -6   3   5     4143.60     4088.04    138.54 o 
  -5   3   5      352.81      381.40     18.37 o 
  -4   3   5     1611.95     1590.75     50.15 o 
  -3   3   5     6432.07     6502.70    282.89 o 
  -2   3   5     1893.36     2172.76     23.32 o 
  -1   3   5     1092.55     1193.57     25.84 o 
   0   3   5     9830.63    10800.28    236.21 o 
   1   3   5       24.65       30.67      2.43 o 
   2   3   5     2474.27     2610.51     71.79 o 
   3   3   5     7134.02     7496.71    201.44 o 
   4   3   5      235.80      268.72     13.17 o 
   5   3   5     2617.59     2687.61     80.66 o 
   6   3   5     3790.87     3755.60    179.57 o 
   7   3   5       24.65       25.83     10.45 o 
   8   3   5      138.33      144.26     16.57 o 
   9   3   5      944.09      890.71     39.02 o 
  10   3   5       31.89       42.03     18.13 o 
 -10   4   5      509.09      507.03     33.15 o 
  -9   4   5      431.20      412.36     28.25 o 
  -8   4   5       40.12       53.73     10.76 o 
  -7   4   5     1787.44     1773.35     49.76 o 
  -6   4   5      472.62      459.99     20.69 o 
  -5   4   5      481.41      470.88     19.13 o 
  -4   4   5     3606.35     3833.40    128.05 o 
  -3   4   5      416.37      404.26     16.53 o 
  -2   4   5      479.39      445.64      9.81 o 
  -1   4   5       31.57       50.98      4.02 o 
   0   4   5     2595.15     2516.02    173.32 o 
   1   4   5     1038.78      994.81     38.29 o 
   2   4   5     7466.74     7594.09    199.46 o 
   3   4   5     6927.65     7374.63    194.60 o 
   4   4   5       38.88       46.46      6.44 o 
   5   4   5     2596.99     2725.44     72.31 o 
   6   4   5     2480.73     2487.08     53.96 o 
   7   4   5      115.52      129.05     20.05 o 
   8   4   5      455.59      441.96     27.20 o 
   9   4   5      751.74      736.63     36.56 o 
  10   4   5       30.63       31.74     17.29 o 
 -10   5   5      656.49      648.43     37.90 o 
  -9   5   5        0.59       15.86     11.94 o 
  -8   5   5      558.22      575.50     36.46 o 
  -7   5   5     2376.29     2461.11    111.33 o 
  -6   5   5      789.75      810.11     28.19 o 
  -5   5   5     1865.87     1874.75     60.38 o 
  -4   5   5      538.98      612.45     30.99 o 
  -3   5   5      299.13      360.02     13.90 o 
  -2   5   5     3382.41     3547.00     96.03 o 
  -1   5   5     5198.83     5204.79     96.70 o 
   0   5   5     1530.64     1507.17     51.17 o 
   1   5   5     3678.16     3698.34    102.70 o 
   2   5   5     6753.97     6554.05    469.45 o 
   3   5   5       84.40       91.62      5.05 o 
   4   5   5     2666.84     2771.70     78.95 o 
   5   5   5      496.48      491.29     23.63 o 
   6   5   5      307.20      284.56     20.23 o 
   7   5   5      376.71      420.41     25.44 o 
   8   5   5      411.93      433.52     27.38 o 
   9   5   5       34.43       39.11     16.85 o 
 -10   6   5      369.47      312.77     28.22 o 
  -9   6   5      168.17      186.65     21.38 o 
  -8   6   5     1106.16      982.13     42.02 o 
  -7   6   5      415.97      420.72     22.73 o 
  -6   6   5     3309.92     3285.11    116.72 o 
  -5   6   5     4895.88     4939.20    175.34 o 
  -4   6   5     1789.91     1809.49     45.03 o 
  -3   6   5     1114.11     1123.38     22.33 o 
  -2   6   5     4643.60     4767.17    101.56 o 
  -1   6   5     5637.28     5938.11     75.21 o 
   0   6   5      691.70      722.71     15.13 o 
   1   6   5     2998.93     2869.58    101.54 o 
   2   6   5     1427.48     1360.73     86.97 o 
   3   6   5       61.34       73.30     10.47 o 
   4   6   5      875.43      892.49     39.52 o 
   5   6   5      758.70      761.99     30.03 o 
   6   6   5        2.09       12.01      9.42 o 
   7   6   5     1146.86     1094.77     40.62 o 
   8   6   5      170.85      154.20     23.68 o 
   9   6   5       99.50       88.71     21.94 o 
  -9   7   5      805.52      825.07     79.58 o 
  -8   7   5      328.89      298.80     24.74 o 
  -7   7   5       21.13       23.36     10.46 o 
  -6   7   5     1852.10     1820.58     56.56 o 
  -5   7   5     4820.15     4730.04    175.25 o 
  -4   7   5     2692.61     2719.05     56.97 o 
  -3   7   5     2091.76     2136.12     31.43 o 
  -2   7   5     3095.33     3152.70     50.08 o 
  -1   7   5      840.13      865.00     18.22 o 
   0   7   5     3885.12     4001.01     44.89 o 
   1   7   5     1924.85     1847.55    101.86 o 
   2   7   5       12.75       10.62      3.21 o 
   3   7   5      886.72      891.58     25.99 o 
   4   7   5      823.03      780.24     29.87 o 
   5   7   5        1.26        2.06      7.60 o 
   6   7   5     1031.11     1125.57     52.25 o 
   7   7   5      703.21      681.72     56.11 o 
   8   7   5        0.06        1.94     13.04 o 
   9   7   5      253.80      275.50     41.84 o 
  -9   8   5      671.01      679.45     56.19 o 
  -8   8   5       70.30       66.04     14.87 o 
  -7   8   5       62.79       51.11     12.99 o 
  -6   8   5      590.57      528.05     49.88 o 
  -5   8   5      447.44      485.97     23.53 o 
  -4   8   5       39.04       48.37      8.64 o 
  -3   8   5     2316.34     2443.93     47.77 o 
  -2   8   5       16.53       17.70      4.55 o 
  -1   8   5      656.48      668.65     17.28 o 
   0   8   5     2264.15     2305.12     29.22 o 
   1   8   5       98.16       97.31      5.57 o 
   2   8   5     1027.59      895.54     81.37 o 
   3   8   5     2930.51     2943.96     80.38 o 
   4   8   5      184.62      202.20     22.83 o 
   5   8   5      353.71      355.49     30.48 o 
   6   8   5     1152.24     1164.50     55.49 o 
   7   8   5       85.49       88.50     20.30 o 
   8   8   5       57.69       46.72     17.94 o 
  -8   9   5        2.26       10.69     11.45 o 
  -7   9   5      251.21      257.53     23.73 o 
  -6   9   5      984.49      983.30     41.59 o 
  -5   9   5        6.44        1.29      6.90 o 
  -4   9   5     1348.27     1369.31     47.42 o 
  -3   9   5     2865.47     2908.79     50.35 o 
  -2   9   5      155.20      140.50      9.63 o 
  -1   9   5     3871.03     3929.45     62.78 o 
   0   9   5     3297.84     3337.27     55.96 o 
   1   9   5      263.20      211.16     25.43 o 
   2   9   5     2286.47     1982.75    239.25 o 
   3   9   5     2924.26     3008.82     81.03 o 
   4   9   5       40.92       40.87     15.13 o 
   5   9   5      375.71      376.69     32.86 o 
   6   9   5      634.22      631.19     43.49 o 
   7   9   5       32.48       29.04     17.45 o 
  -7  10   5      500.53      526.56     33.98 o 
  -6  10   5       88.68       92.53     16.35 o 
  -5  10   5      492.98      512.67     26.60 o 
  -4  10   5     1545.18     1545.35     43.22 o 
  -3  10   5      205.51      207.64     14.93 o 
  -2  10   5     1770.40     1822.42     36.07 o 
  -1  10   5     1557.08     1550.60     58.88 o 
   0  10   5      504.19      486.60     18.44 o 
   1  10   5      172.57      124.49     26.44 o 
   2  10   5     1146.51      898.89    349.78 o 
   3  10   5      962.64     1042.16     50.98 o 
   4  10   5      352.03      420.03     34.88 o 
   5  10   5      391.55      446.53     37.16 o 
   6  10   5       23.26       39.80     17.39 o 
  -6  11   5       70.48      101.03     17.57 o 
  -5  11   5     1363.45     1404.35     57.33 o 
  -4  11   5      603.91      625.68     29.47 o 
  -3  11   5       44.44       65.46     11.50 o 
  -2  11   5      472.42      472.46     24.09 o 
  -1  11   5      686.57      693.76     19.87 o 
   0  11   5       67.58       59.07      7.64 o 
   1  11   5      528.01      462.57     70.44 o 
   2  11   5      897.87      623.29    274.76 o 
   3  11   5       15.17        0.02     14.85 o 
   4  11   5      938.77      995.64     54.59 o 
   5  11   5      128.83      117.42     22.86 o 
  -5  12   5      660.46      764.65     35.25 o 
  -4  12   5      156.39      176.51     17.98 o 
  -3  12   5      150.37      165.37     19.63 o 
  -2  12   5      322.26      378.35     27.30 o 
  -1  12   5       38.60       34.76     10.29 o 
   0  12   5      367.95      347.61     45.77 o 
   1  12   5      774.38      631.39    119.56 o 
   2  12   5       33.77       16.88     15.02 o 
   3  12   5      291.75      289.16     31.42 o 
   4  12   5      467.95      483.32     41.00 o 
  -3  13   5      376.27      431.42     31.39 o 
  -2  13   5       40.24       41.54     13.36 o 
  -1  13   5      152.68      130.66     30.91 o 
   0  13   5      808.74      704.39    110.15 o 
   1  13   5      432.17      234.37    160.09 o 
   2  13   5       28.63       10.77      9.98 o 
  -2 -13   6      167.28       99.48     34.24 o 
  -1 -13   6      242.47      218.79     48.50 o 
   0 -13   6        2.66        4.87      7.88 o 
   1 -13   6      529.57      493.02     28.53 o 
   2 -13   6      212.87      217.46     29.03 o 
   3 -13   6      178.21      185.11     39.34 o 
  -4 -12   6        0.71        2.08      9.74 o 
  -3 -12   6      213.26      147.46     53.95 o 
  -2 -12   6      760.55      612.48    163.57 o 
  -1 -12   6      106.21      100.79     26.07 o 
   0 -12   6      477.95      451.96     51.16 o 
   1 -12   6      890.06      910.81     51.92 o 
   2 -12   6       29.50       35.49     15.54 o 
   3 -12   6      581.75      556.42     35.02 o 
   4 -12   6      874.65      925.22     45.09 o 
   5 -12   6      182.89      186.18     22.64 o 
  -6 -11   6      138.65      111.02     18.59 o 
  -5 -11   6      271.31      267.83     25.12 o 
  -4 -11   6       14.55       10.22      7.81 o 
  -3 -11   6      563.78      426.71    122.74 o 
  -2 -11   6     1188.80      941.50    207.86 o 
  -1 -11   6       15.54       20.91      9.32 o 
   0 -11   6     1410.89     1347.75     50.71 o 
   1 -11   6      815.59      781.31     36.34 o 
   2 -11   6       53.02       44.48     12.03 o 
   3 -11   6      811.39      826.81     54.95 o 
   4 -11   6      727.39      717.21     37.90 o 
   5 -11   6        3.09        6.72     10.52 o 
   6 -11   6      442.52      469.16     32.72 o 
  -7 -10   6      312.45      348.27     28.87 o 
  -6 -10   6      330.81      337.96     27.38 o 
  -5 -10   6       94.45      109.55     17.23 o 
  -4 -10   6      399.15      347.52     58.60 o 
  -3 -10   6      657.61      572.87    105.19 o 
  -2 -10   6      147.05      134.08     15.73 o 
  -1 -10   6     1008.66      920.10     73.21 o 
   0 -10   6     1135.33     1148.55     36.06 o 
   1 -10   6      251.39      232.35     17.04 o 
   2 -10   6      418.02      413.37     21.93 o 
   3 -10   6      214.74      219.83     24.68 o 
   4 -10   6       96.24      102.60     13.11 o 
   5 -10   6      418.13      437.95     24.86 o 
   6 -10   6      713.19      717.11     32.42 o 
   7 -10   6       76.26       74.25     13.97 o 
  -8  -9   6       73.32       79.59     21.52 o 
  -7  -9   6      243.52      282.56     25.37 o 
  -6  -9   6      369.06      341.22     26.11 o 
  -5  -9   6       10.70       24.64      9.07 o 
  -4  -9   6     2531.36     2551.84     53.79 o 
  -3  -9   6     1240.92     1067.89    176.23 o 
  -2  -9   6      288.58      253.62     34.13 o 
  -1  -9   6     3266.04     3311.81     77.18 o 
   0  -9   6      223.66      213.74     15.36 o 
   1  -9   6      390.27      389.16     19.90 o 
   2  -9   6     1836.96     1787.79     41.96 o 
   3  -9   6      512.60      505.62     19.94 o 
   4  -9   6      109.72      111.91     11.37 o 
   5  -9   6     2153.29     2061.53     53.10 o 
   6  -9   6      346.09      382.33     23.59 o 
   7  -9   6       86.23       96.93     14.55 o 
   8  -9   6      489.37      539.38     30.02 o 
  -8  -8   6      259.17      263.66     24.56 o 
  -7  -8   6      472.76      488.85     31.76 o 
  -6  -8   6        4.49        4.83      9.04 o 
  -5  -8   6      576.08      558.02     25.08 o 
  -4  -8   6      653.97      709.02     27.32 o 
  -3  -8   6       11.09       12.09      5.35 o 
  -2  -8   6      583.86      535.59     50.54 o 
  -1  -8   6      876.19      893.85     37.63 o 
   0  -8   6      228.69      227.98     14.83 o 
   1  -8   6      457.33      455.67     16.78 o 
   2  -8   6     4376.29     4237.01     59.02 o 
   3  -8   6       76.66       93.86      9.90 o 
   4  -8   6     1343.54     1312.43     32.46 o 
   5  -8   6     1847.78     1857.79     36.80 o 
   6  -8   6       18.55       28.70      7.99 o 
   7  -8   6      551.16      569.29     28.10 o 
   8  -8   6      598.19      656.12     62.57 o 
   9  -8   6        3.60      -10.11     10.51 o 
  -9  -7   6      243.81      234.12     29.84 o 
  -8  -7   6      513.37      521.15     37.60 o 
  -7  -7   6       48.51       48.53     15.38 o 
  -6  -7   6      288.48      251.34     49.46 o 
  -5  -7   6      925.87      983.93     31.36 o 
  -4  -7   6       35.97       39.50      9.13 o 
  -3  -7   6     1817.70     1513.96    223.66 o 
  -2  -7   6     2947.70     2598.84    231.58 o 
  -1  -7   6      794.43      784.58     19.22 o 
   0  -7   6      249.98      229.70      8.95 o 
   1  -7   6     2563.05     2485.30     33.20 o 
   2  -7   6     4727.97     4610.97     52.19 o 
   3  -7   6      334.47      310.32     14.53 o 
   4  -7   6     3789.32     3662.77     44.75 o 
   5  -7   6     1450.74     1397.94     30.39 o 
   6  -7   6      517.14      517.89     19.81 o 
   7  -7   6      385.54      400.16     18.35 o 
   8  -7   6      156.46      139.68     18.52 o 
   9  -7   6      125.24      125.98     19.10 o 
  -9  -6   6      358.10      362.60     30.15 o 
  -8  -6   6      545.75      529.79     31.18 o 
  -7  -6   6        4.30       14.47     10.89 o 
  -6  -6   6     1451.03     1431.87     37.47 o 
  -5  -6   6     2824.17     2860.25     54.42 o 
  -4  -6   6      250.62      239.32     18.81 o 
  -3  -6   6     3341.79     2917.37    289.63 o 
  -2  -6   6     1683.14     1524.81     68.98 o 
  -1  -6   6      206.01      217.35      9.06 o 
   0  -6   6     2495.50     2450.59     44.03 o 
   1  -6   6     5093.93     5068.59     55.65 o 
   2  -6   6      803.49      794.28     19.75 o 
   3  -6   6     2298.97     2099.77     58.62 o 
   4  -6   6     1289.02     1263.19     31.85 o 
   5  -6   6       10.04       16.97      5.82 o 
   6  -6   6     1401.40     1388.39     30.09 o 
   7  -6   6      102.60      105.35     10.07 o 
   8  -6   6        1.71       11.47      8.90 o 
   9  -6   6      572.43      572.69     43.75 o 
 -10  -5   6       19.47       24.30     24.68 o 
  -9  -5   6      308.03      301.62     24.71 o 
  -8  -5   6      354.10      385.03     26.27 o 
  -7  -5   6      629.35      589.62     54.84 o 
  -6  -5   6     1454.66     1447.73     36.20 o 
  -5  -5   6      342.93      348.48     17.69 o 
  -4  -5   6     1151.02     1180.15     43.86 o 
  -3  -5   6      943.61      794.48     64.88 o 
  -2  -5   6        5.03       18.93      5.11 o 
  -1  -5   6     3059.87     3209.06     68.27 o 
   0  -5   6     1924.90     1744.23     25.30 o 
   1  -5   6     1169.44     1108.69     18.94 o 
   2  -5   6      964.44      853.75     19.83 o 
   3  -5   6     1948.14     1664.62     28.20 o 
   4  -5   6      116.84      118.57      8.12 o 
   5  -5   6     1881.25     1760.50     30.81 o 
   6  -5   6     3164.11     3107.67     46.74 o 
   7  -5   6       34.16       40.22      8.00 o 
   8  -5   6      233.33      253.94     24.68 o 
   9  -5   6      926.37      893.05     52.34 o 
  10  -5   6       40.49       30.95     17.47 o 
 -10  -4   6      417.95      429.75     41.84 o 
  -9  -4   6      366.25      382.05     31.21 o 
  -8  -4   6       44.59       45.28     12.53 o 
  -7  -4   6     3407.68     3322.70     65.90 o 
  -6  -4   6     1184.93     1133.39     30.94 o 
  -5  -4   6      799.38      778.87     18.25 o 
  -4  -4   6     5247.12     5258.42    164.87 o 
  -3  -4   6      975.03      996.57     25.10 o 
  -2  -4   6      812.18      847.21     24.06 o 
  -1  -4   6    11444.20    11716.70    153.90 o 
   0  -4   6     4129.11     4134.04     87.62 o 
   1  -4   6      128.39      118.51      6.25 o 
   2  -4   6    11599.87    10898.75    241.85 o 
   3  -4   6     2419.89     2256.74     55.58 o 
   4  -4   6      950.29      942.34     25.32 o 
   5  -4   6     2025.67     1976.03     58.34 o 
   6  -4   6     2068.09     2059.39     32.84 o 
   7  -4   6       55.19       26.77     10.25 o 
   8  -4   6      874.11      726.44    103.92 o 
   9  -4   6      528.66      564.14     41.85 o 
  10  -4   6        1.58        3.61     14.44 o 
 -10  -3   6      724.60      733.65     47.03 o 
  -9  -3   6        8.96       22.52     14.84 o 
  -8  -3   6      828.67      796.69     48.89 o 
  -7  -3   6     1277.41     1209.88     33.91 o 
  -6  -3   6      404.68      404.27     14.69 o 
  -5  -3   6      390.99      394.32     15.66 o 
  -4  -3   6     1107.96     1044.42     27.84 o 
  -3  -3   6       26.14       48.58      6.05 o 
  -2  -3   6     1112.08     1054.30     29.97 o 
  -1  -3   6    31059.56    31341.23    663.06 o 
   0  -3   6     1207.90     1254.84     36.71 o 
   1  -3   6     8361.30     8362.76    275.96 o 
   2  -3   6    13829.18    13743.53    485.66 o 
   3  -3   6      101.25      104.76      6.51 o 
   4  -3   6      689.97      459.81     99.42 o 
   5  -3   6     4714.30     4476.88    146.58 o 
   6  -3   6     1043.87      999.51     51.61 o 
   7  -3   6      572.06      597.38     22.80 o 
   8  -3   6     1361.45     1293.80     56.17 o 
   9  -3   6       15.63       20.54     15.41 o 
  10  -3   6      286.15      278.77     32.40 o 
 -11  -2   6      264.02      253.00     31.76 o 
 -10  -2   6      218.64      257.61     37.99 o 
  -9  -2   6      411.34      361.67     25.40 o 
  -8  -2   6      973.97      957.79     26.67 o 
  -7  -2   6      218.40      228.41     13.55 o 
  -6  -2   6      815.37      777.48     27.31 o 
  -5  -2   6      566.52      524.68     16.07 o 
  -4  -2   6     3545.33     3486.25     92.44 o 
  -3  -2   6      265.76      253.57      7.64 o 
  -2  -2   6    13029.00    13220.24    307.50 o 
  -1  -2   6    24186.43    24095.62    525.16 o 
   0  -2   6     3029.33     3008.72     83.04 o 
   1  -2   6     4521.31     4471.43    141.36 o 
   2  -2   6     3252.69     3159.74    128.81 o 
   3  -2   6        4.50       13.08      2.89 o 
   4  -2   6     1532.05     1510.13     33.37 o 
   5  -2   6     1976.77     2051.03     62.49 o 
   6  -2   6      439.83      440.97     17.53 o 
   7  -2   6      554.05      584.06     26.33 o 
   8  -2   6      685.97      684.68     40.98 o 
   9  -2   6      222.02      253.24     29.18 o 
  10  -2   6      263.63      257.51     31.07 o 
 -11  -1   6      450.07      483.50     41.30 o 
 -10  -1   6        3.14        6.17     12.29 o 
  -9  -1   6      805.40      798.04     35.74 o 
  -8  -1   6      871.48      822.17     28.61 o 
  -7  -1   6       10.95        8.39      6.86 o 
  -6  -1   6      902.35      833.88     29.39 o 
  -5  -1   6     1808.51     1702.04     43.58 o 
  -4  -1   6     2079.60     1946.18     37.55 o 
  -3  -1   6     3706.73     3580.65     58.39 o 
  -2  -1   6     6317.62     6190.35    151.08 o 
  -1  -1   6     6702.64     6604.47    170.64 o 
   0  -1   6    15566.32    14958.56    630.32 o 
   1  -1   6     1140.42     1106.49     47.34 o 
   2  -1   6     1598.73     1681.80     32.97 o 
   3  -1   6     4244.55     4466.09     97.27 o 
   4  -1   6      388.06      426.89     11.96 o 
   5  -1   6      296.31      300.88      9.60 o 
   6  -1   6     4622.99     4803.32    167.21 o 
   7  -1   6     1576.28     1465.14     54.09 o 
   8  -1   6       49.28       32.93     14.72 o 
   9  -1   6      703.23      652.82     43.08 o 
  10  -1   6      268.21      266.12     31.08 o 
 -11   0   6       97.83      122.59     19.96 o 
 -10   0   6      180.67      233.14     22.98 o 
  -9   0   6      233.93      233.90     17.92 o 
  -8   0   6      418.68      399.65     20.83 o 
  -7   0   6      113.06      113.96     12.18 o 
  -6   0   6     1654.75     1610.08     34.17 o 
  -5   0   6     2102.16     2096.14     51.34 o 
  -4   0   6       44.15       55.32      4.82 o 
  -3   0   6    17850.80    17609.82    391.47 o 
  -2   0   6     2174.58     2145.88     26.42 o 
  -1   0   6    15187.29    14460.96    292.97 o 
   0   0   6     5338.21     4986.95    166.19 o 
   1   0   6       40.95       86.16      9.02 o 
   2   0   6     4895.49     5135.14     87.99 o 
   3   0   6    15531.85    16056.25    448.87 o 
   4   0   6     1503.37     1427.11     29.01 o 
   5   0   6       37.99       49.17      5.29 o 
   6   0   6     7083.55     7122.59    124.23 o 
   7   0   6     1189.81     1117.88     47.39 o 
   8   0   6       51.88       61.93     16.22 o 
   9   0   6     1179.37     1057.31     53.40 o 
  10   0   6       34.37       31.08     16.90 o 
 -11   1   6        0.13        4.97     12.59 o 
 -10   1   6      626.03      605.14     40.10 o 
  -9   1   6       72.85      100.00     13.21 o 
  -8   1   6        3.50        6.97      7.73 o 
  -7   1   6     1344.60     1289.03     37.24 o 
  -6   1   6     1210.41     1159.18     26.42 o 
  -5   1   6      131.75      134.97      8.38 o 
  -4   1   6     3993.16     3876.62     76.43 o 
  -3   1   6     1962.06     1813.46     42.59 o 
  -2   1   6     2599.23     2724.67     62.86 o 
  -1   1   6     5178.79     4872.65    127.11 o 
   0   1   6     5417.00     5286.70    110.16 o 
   1   1   6       65.73       73.32      2.94 o 
   2   1   6     3720.16     3616.62     32.16 o 
   3   1   6    11851.06    11866.35    213.45 o 
   4   1   6       22.17       37.40      4.05 o 
   5   1   6     3568.78     3710.15     98.86 o 
   6   1   6     4167.53     4029.12     96.79 o 
   7   1   6        0.08       11.82      9.28 o 
   8   1   6      329.17      290.09     21.31 o 
   9   1   6      465.62      473.32     37.07 o 
  10   1   6       51.47       45.09     18.25 o 
 -11   2   6      164.83      146.79     20.65 o 
 -10   2   6      565.46      536.28     33.01 o 
  -9   2   6        3.03       -6.69      7.93 o 
  -8   2   6      323.27      311.23     19.16 o 
  -7   2   6     2133.12     2121.80     86.33 o 
  -6   2   6      397.09      384.28     23.21 o 
  -5   2   6     1592.95     1623.88     32.73 o 
  -4   2   6    13266.07    13976.79    347.75 o 
  -3   2   6       90.33      124.99      5.28 o 
  -2   2   6     4996.64     5411.69     93.52 o 
  -1   2   6    19580.99    19960.02    735.44 o 
   0   2   6     2638.16     2829.33     86.61 o 
   1   2   6      225.60      266.33     10.61 o 
   2   2   6    10241.30    10316.62    369.60 o 
   3   2   6     4073.22     4117.02     64.06 o 
   4   2   6     1997.79     2101.08     60.74 o 
   5   2   6     3203.28     3273.00    138.84 o 
   6   2   6      774.18      807.97     34.28 o 
   7   2   6      112.55      124.64     14.37 o 
   8   2   6      275.22      277.43     21.28 o 
   9   2   6      145.44      127.33     17.66 o 
  10   2   6      189.99      168.92     26.43 o 
 -11   3   6      205.96      199.25     23.64 o 
 -10   3   6      195.03      210.00     22.84 o 
  -9   3   6      178.99      184.61     17.28 o 
  -8   3   6      451.33      454.20     27.47 o 
  -7   3   6     2024.86     2008.80     47.98 o 
  -6   3   6       81.12       78.81     10.15 o 
  -5   3   6     4266.95     4351.02    122.29 o 
  -4   3   6     7727.52     7746.33    156.93 o 
  -3   3   6       39.12       40.19      4.85 o 
  -2   3   6      295.93      269.15      7.56 o 
  -1   3   6     9479.45    10106.54    324.71 o 
   0   3   6      133.58      181.32      9.10 o 
   1   3   6     8831.97     8825.61    504.04 o 
   2   3   6     4651.78     4866.03    109.08 o 
   3   3   6     1505.25     1621.04     33.89 o 
   4   3   6     2427.41     2586.88     91.78 o 
   5   3   6      165.84      191.89     15.25 o 
   6   3   6      789.06      773.89     30.57 o 
   7   3   6      715.21      698.50     30.77 o 
   8   3   6      285.38      324.53     23.36 o 
   9   3   6        5.32       13.44     11.86 o 
  10   3   6      469.12      495.68     40.61 o 
 -10   4   6       10.25       11.47     12.73 o 
  -9   4   6      309.94      293.22     24.56 o 
  -8   4   6     1489.23     1443.24     44.48 o 
  -7   4   6      670.02      670.56     35.42 o 
  -6   4   6     1498.92     1477.76     63.29 o 
  -5   4   6      935.95      965.64     41.64 o 
  -4   4   6      954.13      880.77     24.24 o 
  -3   4   6     3641.59     3609.86    155.53 o 
  -2   4   6       65.31       57.11      4.66 o 
  -1   4   6        8.04       12.07      2.38 o 
   0   4   6     1501.58     1622.90     34.95 o 
   1   4   6     2750.82     2732.12    140.31 o 
   2   4   6      838.85      904.50     24.15 o 
   3   4   6    10585.43    11387.66    309.10 o 
   4   4   6     4227.02     4526.37    156.38 o 
   5   4   6        9.84       12.59      8.29 o 
   6   4   6     2484.99     2465.13     66.65 o 
   7   4   6     1207.98     1227.96     41.43 o 
   8   4   6       85.89       97.58     15.27 o 
   9   4   6      171.27      199.35     21.40 o 
  10   4   6      348.78      380.36     60.55 o 
 -10   5   6        4.16        9.34     12.68 o 
  -9   5   6     1350.92     1299.61     49.30 o 
  -8   5   6     1078.10     1097.71     36.86 o 
  -7   5   6      162.60      173.26     15.51 o 
  -6   5   6     3899.02     3956.38    116.06 o 
  -5   5   6      291.26      302.55     16.63 o 
  -4   5   6      830.46      873.34     27.89 o 
  -3   5   6     2822.55     2751.51    116.19 o 
  -2   5   6      964.87     1043.60     16.24 o 
  -1   5   6        7.84       13.86      2.70 o 
   0   5   6     9187.57     8976.40    519.12 o 
   1   5   6     4465.82     4553.11    240.50 o 
   2   5   6      315.22      337.10     10.03 o 
   3   5   6    10530.43    11191.99    309.34 o 
   4   5   6     2187.50     2320.13     56.78 o 
   5   5   6       89.78       92.08     12.58 o 
   6   5   6     1826.05     1778.22     47.71 o 
   7   5   6      608.20      601.18     30.36 o 
   8   5   6        0.41        3.24     10.33 o 
   9   5   6      493.80      473.03     38.59 o 
 -10   6   6      311.61      347.87     29.69 o 
  -9   6   6      564.81      574.58     37.46 o 
  -8   6   6       23.56       31.58     11.83 o 
  -7   6   6      936.98      920.03     37.29 o 
  -6   6   6     1417.60     1418.01     47.48 o 
  -5   6   6        0.75       15.99      7.53 o 
  -4   6   6      147.38      154.48     12.08 o 
  -3   6   6     1478.51     1520.60     69.70 o 
  -2   6   6      260.05      274.46     10.97 o 
  -1   6   6     4948.55     5524.61     61.11 o 
   0   6   6    13701.63    13413.92    820.70 o 
   1   6   6       11.10       27.35     10.32 o 
   2   6   6      778.13      736.32     65.20 o 
   3   6   6     3205.35     3379.00     89.01 o 
   4   6   6        0.74       -2.91      6.17 o 
   5   6   6      491.28      518.41     25.61 o 
   6   6   6     1177.79     1160.31     39.89 o 
   7   6   6        0.46       -0.79      8.99 o 
   8   6   6      317.11      333.82     32.40 o 
   9   6   6      404.50      405.14     37.63 o 
  -9   7   6      118.10      134.03     19.67 o 
  -8   7   6      353.97      362.42     29.98 o 
  -7   7   6      944.80      903.15     38.98 o 
  -6   7   6      354.17      399.51     21.99 o 
  -5   7   6       66.04       63.29     10.24 o 
  -4   7   6     3197.31     3191.60     91.45 o 
  -3   7   6     1573.62     1660.75     33.02 o 
  -2   7   6      869.37      886.80     19.00 o 
  -1   7   6     4233.64     4573.80     93.59 o 
   0   7   6     1714.46     1818.26     25.95 o 
   1   7   6       73.99       77.26      5.35 o 
   2   7   6      349.42      332.79     31.29 o 
   3   7   6      700.78      695.95     22.42 o 
   4   7   6      345.55      342.32     20.64 o 
   5   7   6      882.88      900.60     53.84 o 
   6   7   6      509.04      505.65     36.19 o 
   7   7   6      230.22      250.07     28.36 o 
   8   7   6      299.67      346.26     34.07 o 
  -9   8   6       52.75       56.00     15.79 o 
  -8   8   6      557.23      567.43     34.41 o 
  -7   8   6      706.07      713.53     37.61 o 
  -6   8   6        0.03        2.83      8.72 o 
  -5   8   6      331.71      340.02     20.01 o 
  -4   8   6     3003.04     3093.61     60.70 o 
  -3   8   6      675.73      749.32     27.30 o 
  -2   8   6     2735.72     2796.71     82.38 o 
  -1   8   6     2778.87     2883.47     52.95 o 
   0   8   6      408.24      430.73     13.13 o 
   1   8   6     3237.23     3004.78    162.92 o 
   2   8   6      233.12      221.58     21.17 o 
   3   8   6      263.90      250.54     18.44 o 
   4   8   6      978.29      991.75     45.30 o 
   5   8   6      375.27      371.65     41.07 o 
   6   8   6        5.31        8.16     13.56 o 
   7   8   6      557.56      514.20     40.17 o 
   8   8   6      311.60      324.71     34.63 o 
  -8   9   6      401.12      412.58     30.98 o 
  -7   9   6      169.70      151.83     19.26 o 
  -6   9   6       83.15       92.45     15.21 o 
  -5   9   6      214.53      217.61     20.61 o 
  -4   9   6      335.95      344.26     18.16 o 
  -3   9   6     1000.14     1055.03     29.86 o 
  -2   9   6     1767.10     1731.03     68.87 o 
  -1   9   6      219.99      239.30     12.69 o 
   0   9   6     1262.86     1199.83     35.57 o 
   1   9   6     1629.91     1566.62    120.40 o 
   2   9   6      139.73      140.59     19.97 o 
   3   9   6      554.76      618.47     38.03 o 
   4   9   6     1235.27     1223.05     54.25 o 
   5   9   6      387.89      430.17     34.89 o 
   6   9   6      116.80      124.97     35.29 o 
   7   9   6      745.98      725.75     49.03 o 
  -7  10   6        5.59       12.89     11.41 o 
  -6  10   6      749.69      761.14     48.39 o 
  -5  10   6      381.59      425.34     28.01 o 
  -4  10   6       39.94       42.83     10.27 o 
  -3  10   6     2307.97     2324.86     52.35 o 
  -2  10   6     1749.38     1861.22     43.40 o 
  -1  10   6       59.57       46.28      6.88 o 
   0  10   6     1679.92     1616.92     78.64 o 
   1  10   6      653.78      604.80     52.62 o 
   2  10   6      145.32       89.79     45.19 o 
   3  10   6      878.22      893.65     47.64 o 
   4  10   6      734.82      724.80     49.94 o 
   5  10   6        0.16       15.98     16.20 o 
   6  10   6      254.73      267.18     31.62 o 
  -6  11   6     1150.49     1232.77     70.48 o 
  -5  11   6      143.33      166.96     20.25 o 
  -4  11   6      449.56      465.79     26.00 o 
  -3  11   6     1869.20     1889.46     89.62 o 
  -2  11   6       86.74       86.64     11.95 o 
  -1  11   6      193.63      197.49     12.26 o 
   0  11   6     1325.34     1234.22    112.40 o 
   1  11   6      112.64       82.95     23.55 o 
   2  11   6       78.77       34.60     23.02 o 
   3  11   6      283.86      301.84     30.53 o 
   4  11   6        1.88       -4.02     12.85 o 
   5  11   6      144.90      155.24     25.59 o 
  -5  12   6       38.61       45.98     13.76 o 
  -4  12   6      670.07      671.67     32.15 o 
  -3  12   6      504.69      565.72     28.74 o 
  -2  12   6       93.94      116.52     17.12 o 
  -1  12   6      479.74      462.36     33.74 o 
   0  12   6      364.25      315.93     43.98 o 
   1  12   6      185.61       88.43     66.78 o 
   2  12   6      499.21      360.73    178.67 o 
   3  12   6      116.58      106.27     21.89 o 
   4  12   6      339.96      374.22     36.95 o 
  -2  13   6      456.71      472.07     46.92 o 
  -1  13   6      268.05      258.50     46.50 o 
   0  13   6       18.17       11.16     12.73 o 
   1  13   6      512.67      313.43    179.09 o 
  -2 -13   7       42.72       27.50     10.88 o 
  -1 -13   7       41.42       45.68     13.59 o 
   0 -13   7      231.08      257.62     24.66 o 
   1 -13   7      200.20      194.13     19.04 o 
   2 -13   7      407.13      418.96     39.10 o 
  -4 -12   7      109.67      102.10     17.36 o 
  -3 -12   7       84.96       50.07     32.14 o 
  -2 -12   7       13.20       22.77      8.96 o 
  -1 -12   7      608.65      510.72    107.89 o 
   0 -12   7      387.89      399.95     28.66 o 
   1 -12   7      121.84      114.99     17.37 o 
   2 -12   7     1478.52     1396.31     65.56 o 
   3 -12   7      485.15      480.41     40.22 o 
   4 -12   7        0.22       -0.42      9.84 o 
   5 -12   7      362.97      372.99     37.10 o 
  -6 -11   7        0.44        4.43     10.59 o 
  -5 -11   7      177.75      201.54     22.47 o 
  -4 -11   7      457.11      360.12    113.35 o 
  -3 -11   7       30.94       17.78      8.05 o 
  -2 -11   7      844.30      712.19    148.53 o 
  -1 -11   7     2050.04     2126.40    117.89 o 
   0 -11   7      125.95      115.61     14.23 o 
   1 -11   7      447.85      433.14     27.82 o 
   2 -11   7      979.55      976.74     40.61 o 
   3 -11   7      184.82      221.89     26.96 o 
   4 -11   7       47.60       51.18     13.55 o 
   5 -11   7      622.17      653.18     37.48 o 
   6 -11   7       90.88      109.70     17.98 o 
  -7 -10   7       65.16       79.42     16.78 o 
  -6 -10   7       29.47       43.29     13.24 o 
  -5 -10   7      652.34      686.97     36.72 o 
  -4 -10   7      731.35      617.38    117.55 o 
  -3 -10   7        4.66        6.21      6.27 o 
  -2 -10   7     1707.91     1485.55    230.87 o 
  -1 -10   7     1407.36     1432.52     45.99 o 
   0 -10   7      124.07      117.60     12.02 o 
   1 -10   7      757.35      716.01     28.91 o 
   2 -10   7      118.81      135.82     15.90 o 
   3 -10   7      426.46      388.36     32.27 o 
   4 -10   7      333.80      322.96     24.78 o 
   5 -10   7      121.52      139.24     15.51 o 
   6 -10   7       88.35       69.82     13.00 o 
   7 -10   7      236.35      261.32     21.60 o 
  -8  -9   7      269.41      336.73     28.75 o 
  -7  -9   7        0.86       -1.67     10.31 o 
  -6  -9   7      120.89      142.65     18.40 o 
  -5  -9   7      671.02      736.37     30.47 o 
  -4  -9   7      239.52      268.65     18.91 o 
  -3  -9   7      266.09      222.20     40.93 o 
  -2  -9   7     1033.83      868.61    112.10 o 
  -1  -9   7      167.99      152.06     12.38 o 
   0  -9   7      812.46      811.07     29.00 o 
   1  -9   7      667.27      628.44     25.45 o 
   2  -9   7       16.94       15.81      6.99 o 
   3  -9   7      901.23      859.14     25.90 o 
   4  -9   7      648.83      641.81     24.33 o 
   5  -9   7       35.32       42.62     10.36 o 
   6  -9   7     1293.50     1325.45     42.05 o 
   7  -9   7      922.70      980.42     37.96 o 
   8  -9   7       11.62       29.62     11.55 o 
  -8  -8   7      218.23      216.24     22.85 o 
  -7  -8   7       27.70       31.78     12.09 o 
  -6  -8   7      257.57      280.08     23.00 o 
  -5  -8   7      370.25      383.43     21.27 o 
  -4  -8   7      409.60      416.78     21.53 o 
  -3  -8   7     2011.51     1728.33    282.44 o 
  -2  -8   7     1315.03     1227.25     54.55 o 
  -1  -8   7     1262.04     1210.75     50.70 o 
   0  -8   7     4143.15     3966.85     91.29 o 
   1  -8   7      766.76      745.56     26.10 o 
   2  -8   7     1218.15     1198.08     28.14 o 
   3  -8   7     3364.79     3326.92     48.09 o 
   4  -8   7     1229.10     1160.66     30.83 o 
   5  -8   7      431.85      420.30     18.35 o 
   6  -8   7     1517.49     1509.83     41.94 o 
   7  -8   7      242.88      265.98     20.23 o 
   8  -8   7       64.65       80.80     14.30 o 
  -9  -7   7      156.89      194.82     22.07 o 
  -8  -7   7       20.65       25.03     12.07 o 
  -7  -7   7      327.25      323.36     24.82 o 
  -6  -7   7      195.38      215.20     16.57 o 
  -5  -7   7       29.32       38.44      9.14 o 
  -4  -7   7     2761.44     2822.90     62.56 o 
  -3  -7   7     1569.62     1334.04    191.48 o 
  -2  -7   7      321.40      292.80     21.97 o 
  -1  -7   7     3251.87     3180.50    101.72 o 
   0  -7   7     2527.41     2609.43     34.65 o 
   1  -7   7      206.41      213.41     11.56 o 
   2  -7   7     3462.82     3313.31     59.99 o 
   3  -7   7     3345.11     3192.21     44.69 o 
   4  -7   7       81.10       85.45      8.47 o 
   5  -7   7     1420.45     1413.30     30.73 o 
   6  -7   7      413.42      429.97     18.26 o 
   7  -7   7       35.58       25.27      7.19 o 
   8  -7   7      525.11      547.59     32.87 o 
   9  -7   7      209.94      212.35     29.48 o 
  -9  -6   7        1.70       -2.71     10.67 o 
  -8  -6   7       29.76       30.33     12.15 o 
  -7  -6   7      871.58      799.48     78.47 o 
  -6  -6   7      350.51      373.25     20.42 o 
  -5  -6   7      518.04      516.32     22.65 o 
  -4  -6   7     4835.25     4720.49    158.87 o 
  -3  -6   7      589.07      489.97     65.00 o 
  -2  -6   7      250.74      237.51     10.53 o 
  -1  -6   7     4596.75     4630.57    119.27 o 
   0  -6   7     3148.10     3218.21     75.23 o 
   1  -6   7      127.67      131.11      7.81 o 
   2  -6   7     3329.78     3111.10     76.86 o 
   3  -6   7      556.02      545.74     17.75 o 
   4  -6   7      451.73      440.01     15.35 o 
   5  -6   7     4315.18     4202.57     85.71 o 
   6  -6   7       39.43       39.69      7.28 o 
   7  -6   7      668.62      700.86     22.78 o 
   8  -6   7      779.64      768.88     36.93 o 
   9  -6   7       11.03        2.65     14.60 o 
 -10  -5   7       85.08       88.76     22.07 o 
  -9  -5   7        2.27        3.14     10.29 o 
  -8  -5   7     1209.45     1169.64     43.86 o 
  -7  -5   7     1505.99     1509.83     39.70 o 
  -6  -5   7      764.97      756.50     27.19 o 
  -5  -5   7     2516.94     2442.26     45.43 o 
  -4  -5   7     2261.10     2286.67     92.65 o 
  -3  -5   7       32.94       30.28      4.39 o 
  -2  -5   7      542.15      513.17     22.17 o 
  -1  -5   7     2667.69     2546.20     41.35 o 
   0  -5   7       67.16       63.12      4.74 o 
   1  -5   7      521.29      495.56     14.23 o 
   2  -5   7     3829.92     3625.48     84.36 o 
   3  -5   7     1040.86      979.99     22.20 o 
   4  -5   7     2574.49     2418.66     66.57 o 
   5  -5   7     2748.61     2697.78     53.06 o 
   6  -5   7      112.50      133.44     10.16 o 
   7  -5   7     1025.56     1047.30     29.02 o 
   8  -5   7      687.03      628.31     47.97 o 
   9  -5   7        9.54       19.53     14.91 o 
  10  -5   7      333.38      373.18     37.77 o 
 -10  -4   7      106.09      128.81     23.85 o 
  -9  -4   7      100.66       90.69     15.61 o 
  -8  -4   7     1107.73     1144.05     65.41 o 
  -7  -4   7      198.68      229.23     16.76 o 
  -6  -4   7     1051.30      964.78     29.22 o 
  -5  -4   7     1941.95     1805.75     72.37 o 
  -4  -4   7       45.63       57.82      5.87 o 
  -3  -4   7      138.87      117.17      7.39 o 
  -2  -4   7       77.90       57.24      4.67 o 
  -1  -4   7     2009.08     2058.30     45.74 o 
   0  -4   7     1783.02     1707.29     53.10 o 
   1  -4   7    10912.90    10595.66    299.89 o 
   2  -4   7      879.54      803.65     36.02 o 
   3  -4   7     9113.84     8515.25    262.33 o 
   4  -4   7     3492.72     3382.54    107.36 o 
   5  -4   7      300.65      311.93     13.18 o 
   6  -4   7     1574.60      839.51    344.62 o 
   7  -4   7      511.44      528.42     19.87 o 
   8  -4   7      412.92      408.08     36.44 o 
   9  -4   7      377.36      354.79     34.36 o 
  10  -4   7      350.90      390.16     37.90 o 
 -10  -3   7       58.46       77.73     24.87 o 
  -9  -3   7      384.80      405.52     34.22 o 
  -8  -3   7      513.47      524.71     23.83 o 
  -7  -3   7      610.80      559.52     22.48 o 
  -6  -3   7     1078.41     1055.14     24.93 o 
  -5  -3   7       43.85       47.89      6.02 o 
  -4  -3   7      631.76      638.10     25.22 o 
  -3  -3   7     4413.43     4681.86    142.51 o 
  -2  -3   7     9498.67     9616.73    314.46 o 
  -1  -3   7      213.63      211.81      6.46 o 
   0  -3   7    15010.45    14854.72    436.26 o 
   1  -3   7     3372.09     3388.16    131.26 o 
   2  -3   7      445.61      446.50     19.15 o 
   3  -3   7    12044.13    11380.98    463.36 o 
   4  -3   7     1279.97     1255.24     45.16 o 
   5  -3   7       30.96       36.63      5.18 o 
   6  -3   7      431.34      430.97     17.48 o 
   7  -3   7      427.06      469.71     24.66 o 
   8  -3   7       39.88       64.26     17.30 o 
   9  -3   7      816.83      784.01     66.72 o 
  10  -3   7      137.68      145.13     25.17 o 
 -11  -2   7       24.80       28.09     17.30 o 
 -10  -2   7      573.69      579.41     85.23 o 
  -9  -2   7      460.75      478.07     36.40 o 
  -8  -2   7       48.92       43.09      8.68 o 
  -7  -2   7     2305.88     2268.69     38.57 o 
  -6  -2   7      474.01      461.56     15.48 o 
  -5  -2   7      133.02      156.24      8.85 o 
  -4  -2   7     4235.74     4098.56    108.74 o 
  -3  -2   7     4644.70     4707.20    149.25 o 
  -2  -2   7     5262.12     5656.61    143.88 o 
  -1  -2   7     1304.53     1208.70     45.61 o 
   0  -2   7    11517.62    11483.31    402.66 o 
   1  -2   7     1938.08     1968.18     83.14 o 
   2  -2   7     2749.64     2712.23    114.43 o 
   3  -2   7     3846.52     3875.42    152.14 o 
   4  -2   7      859.14      867.01     20.05 o 
   5  -2   7      419.58      460.78     11.82 o 
   6  -2   7     1546.92     1561.94     37.61 o 
   7  -2   7        0.88       -4.21      9.84 o 
   8  -2   7       93.26       82.90     17.90 o 
   9  -2   7     1078.68     1069.32     54.92 o 
  10  -2   7        3.42        0.97     14.03 o 
 -11  -1   7       19.00       11.14     16.50 o 
 -10  -1   7      549.69      549.93     32.92 o 
  -9  -1   7      105.40      102.32     13.49 o 
  -8  -1   7      367.50      347.06     19.78 o 
  -7  -1   7     3730.89     3511.41     64.61 o 
  -6  -1   7      242.68      230.28     12.22 o 
  -5  -1   7      290.04      303.78     12.49 o 
  -4  -1   7     8563.40     8662.96    173.26 o 
  -3  -1   7     1368.06     1216.86     36.00 o 
  -2  -1   7     1330.93     1413.29     35.65 o 
  -1  -1   7     3241.68     3078.12     81.77 o 
   0  -1   7     1596.34     1536.80     68.10 o 
   1  -1   7     2554.63     2574.32    103.28 o 
   2  -1   7    15761.90    17056.78    424.38 o 
   3  -1   7      122.15      121.99      5.47 o 
   4  -1   7     1201.58     1205.49     29.92 o 
   5  -1   7      671.73      709.01     14.31 o 
   6  -1   7      232.01      247.75     13.00 o 
   7  -1   7      110.70      121.05     18.61 o 
   8  -1   7      989.60      937.90     47.45 o 
   9  -1   7      455.68      432.40     36.40 o 
  10  -1   7      170.19      168.89     26.58 o 
 -11   0   7      435.91      397.52     30.54 o 
 -10   0   7      745.74      771.76     38.58 o 
  -9   0   7      157.55      147.91     15.17 o 
  -8   0   7      981.36      951.39     31.29 o 
  -7   0   7     1784.00     1636.09     44.98 o 
  -6   0   7       26.79       23.48      5.93 o 
  -5   0   7      503.35      476.94     13.90 o 
  -4   0   7     9236.59     9178.61    178.73 o 
  -3   0   7      125.70      139.49      5.85 o 
  -2   0   7     3996.10     3840.61     77.20 o 
  -1   0   7    16231.56    15587.93    367.07 o 
   0   0   7     4242.80     4048.99    149.67 o 
   1   0   7     6614.16     6840.54    220.36 o 
   2   0   7     5975.17     6272.09    111.79 o 
   3   0   7       31.86       45.91      3.13 o 
   4   0   7     1203.82     1252.46     30.51 o 
   5   0   7     3591.77     3780.09    107.09 o 
   6   0   7       28.22       43.83     14.59 o 
   7   0   7     1405.80     1309.59     51.48 o 
   8   0   7     1109.73     1006.83     48.81 o 
   9   0   7        0.14        6.56     14.73 o 
  10   0   7      472.94      465.03     39.59 o 
 -11   1   7      366.05      383.08     30.25 o 
 -10   1   7      143.28      159.28     20.56 o 
  -9   1   7      282.96      275.69     19.38 o 
  -8   1   7      548.52      553.34     24.54 o 
  -7   1   7     1027.58     1011.11     54.49 o 
  -6   1   7      187.05      193.88     10.71 o 
  -5   1   7     3512.85     3584.03     71.95 o 
  -4   1   7     2453.13     2396.43     35.99 o 
  -3   1   7     6625.83     6978.17    141.19 o 
  -2   1   7    27351.12    27245.37    667.11 o 
  -1   1   7     2093.69     2015.08     58.64 o 
   0   1   7    19510.41    18579.78    748.51 o 
   1   1   7     7859.65     7867.62    160.91 o 
   2   1   7     4148.94     4316.36     61.38 o 
   3   1   7     4887.18     4671.52     65.95 o 
   4   1   7     3395.74     3271.15     50.66 o 
   5   1   7     1969.45     1978.65     46.59 o 
   6   1   7      324.92      340.73     20.81 o 
   7   1   7      843.52      761.65     31.33 o 
   8   1   7      440.46      398.90     32.03 o 
   9   1   7      318.08      249.05     28.63 o 
  10   1   7      234.24      205.36     28.50 o 
 -11   2   7      120.82      133.80     20.37 o 
 -10   2   7       67.70       73.22     16.02 o 
  -9   2   7      503.69      515.48     27.39 o 
  -8   2   7      156.68      156.66     14.58 o 
  -7   2   7        0.91       -0.23      7.39 o 
  -6   2   7     1209.27     1184.19     43.81 o 
  -5   2   7     2410.01     2336.27     37.36 o 
  -4   2   7      112.71      120.93      7.10 o 
  -3   2   7     8398.04     8128.49    238.68 o 
  -2   2   7     6292.21     6385.67    174.67 o 
  -1   2   7     1432.76     1631.04     38.60 o 
   0   2   7    19360.47    20166.80    633.90 o 
   1   2   7     6121.59     6342.50    105.97 o 
   2   2   7       60.96       61.07      3.79 o 
   3   2   7     4500.54     4378.17     63.98 o 
   4   2   7     1465.96     1392.17     33.80 o 
   5   2   7       20.14       30.75      8.53 o 
   6   2   7     2366.69     2249.93     67.88 o 
   7   2   7       48.43       34.86     10.37 o 
   8   2   7       26.77       34.23     11.24 o 
   9   2   7      496.98      471.56     29.32 o 
  10   2   7       87.95       87.83     21.69 o 
 -11   3   7        0.73      -11.38     10.66 o 
 -10   3   7      313.21      323.93     30.18 o 
  -9   3   7      371.07      377.22     40.44 o 
  -8   3   7      177.83      156.37     15.03 o 
  -7   3   7      230.36      244.18     17.79 o 
  -6   3   7     1286.60     1262.15     32.87 o 
  -5   3   7     1898.52     1860.62     66.91 o 
  -4   3   7     1375.31     1385.68     47.31 o 
  -3   3   7     7525.83     7157.00    224.38 o 
  -2   3   7      800.22      845.29     30.35 o 
  -1   3   7      930.97      916.72     36.39 o 
   0   3   7     8203.30     8778.15    232.69 o 
   1   3   7     1086.47     1140.63     41.04 o 
   2   3   7      400.92      459.86     20.46 o 
   3   3   7     7387.07     7889.38    222.18 o 
   4   3   7      253.56      280.27     16.47 o 
   5   3   7     1950.61     1974.61     52.75 o 
   6   3   7     3641.42     3585.60    136.14 o 
   7   3   7       25.57       35.49     11.17 o 
   8   3   7      101.46      105.88     15.44 o 
   9   3   7      646.04      663.71     35.09 o 
  10   3   7       46.62       63.18     20.17 o 
 -10   4   7      777.12      757.16     40.16 o 
  -9   4   7      430.25      431.81     29.03 o 
  -8   4   7       27.17       26.10      9.55 o 
  -7   4   7     1908.69     1888.25     81.43 o 
  -6   4   7      299.01      298.73     17.53 o 
  -5   4   7      927.45      940.26     33.18 o 
  -4   4   7     3764.04     3651.34    120.34 o 
  -3   4   7     2937.54     3130.48     88.27 o 
  -2   4   7      221.14      216.26      8.80 o 
  -1   4   7     4343.75     4545.92    152.29 o 
   0   4   7     3194.59     3560.02     79.81 o 
   1   4   7      442.94      448.11     34.15 o 
   2   4   7     6869.26     7535.01    192.19 o 
   3   4   7     5364.73     5875.11    178.00 o 
   4   4   7      265.97      284.23     17.46 o 
   5   4   7     1855.50     1845.78     44.85 o 
   6   4   7     1186.77     1172.48     38.76 o 
   7   4   7      194.63      208.17     19.09 o 
   8   4   7      273.65      284.40     23.07 o 
   9   4   7      408.78      448.43     30.34 o 
 -10   5   7      529.98      486.43     33.53 o 
  -9   5   7       93.57      107.49     21.29 o 
  -8   5   7       40.96       44.63     12.54 o 
  -7   5   7     2890.89     2943.72     98.21 o 
  -6   5   7        8.72       28.57      9.00 o 
  -5   5   7     1687.73     1640.29     64.03 o 
  -4   5   7     1023.11     1035.74     36.18 o 
  -3   5   7       42.75       32.92      4.56 o 
  -2   5   7     1021.56     1030.87     17.65 o 
  -1   5   7     6381.10     6726.74    202.49 o 
   0   5   7      405.39      484.18     10.77 o 
   1   5   7     1981.72     2009.15    126.82 o 
   2   5   7     7134.85     7614.76    168.89 o 
   3   5   7      475.40      530.35     11.34 o 
   4   5   7     4039.51     4170.81     82.43 o 
   5   5   7     1408.75     1398.43     40.49 o 
   6   5   7       26.00       30.62     10.54 o 
   7   5   7      644.38      628.55     31.55 o 
   8   5   7      334.46      321.90     24.71 o 
   9   5   7       54.87       63.50     15.47 o 
 -10   6   7      351.93      341.84     29.37 o 
  -9   6   7      185.97      181.97     21.20 o 
  -8   6   7      941.33      963.58     55.84 o 
  -7   6   7      318.21      322.02     20.43 o 
  -6   6   7      979.66     1040.76     40.77 o 
  -5   6   7     1958.59     1985.89     83.10 o 
  -4   6   7      942.45      963.93     28.30 o 
  -3   6   7     1805.05     1786.85     81.43 o 
  -2   6   7     5013.37     5482.35    131.52 o 
  -1   6   7     6554.37     7148.74     97.99 o 
   0   6   7       90.60       82.56      6.03 o 
   1   6   7     3717.48     3623.40    224.84 o 
   2   6   7     2509.04     2647.50     53.84 o 
   3   6   7      419.99      451.06     21.50 o 
   4   6   7     2214.58     2207.62     95.76 o 
   5   6   7     1272.04     1228.09     39.39 o 
   6   6   7        1.27       11.17      8.81 o 
   7   6   7      430.87      460.55     27.84 o 
   8   6   7      260.12      254.89     29.44 o 
   9   6   7        2.53        1.61     14.33 o 
  -9   7   7      562.07      603.06     43.56 o 
  -8   7   7      369.97      387.69     28.07 o 
  -7   7   7       18.59       22.14     10.53 o 
  -6   7   7     1739.89     1803.38     70.49 o 
  -5   7   7      699.43      758.65     32.17 o 
  -4   7   7      451.68      456.47     21.07 o 
  -3   7   7     1000.63     1048.68     38.10 o 
  -2   7   7     1193.97     1269.14     28.31 o 
  -1   7   7     1128.27     1232.58     23.85 o 
   0   7   7     1949.93     2050.41     41.26 o 
   1   7   7     1243.34     1226.10     82.56 o 
   2   7   7        0.82        2.77      3.29 o 
   3   7   7     1950.69     1971.00    115.81 o 
   4   7   7      406.26      421.19     24.34 o 
   5   7   7       45.36       35.68      9.80 o 
   6   7   7      351.16      386.05     24.98 o 
   7   7   7      180.41      191.32     25.63 o 
   8   7   7       26.56       25.30     16.50 o 
  -9   8   7      574.31      576.63     36.78 o 
  -8   8   7      183.70      184.47     24.51 o 
  -7   8   7      271.04      277.19     30.74 o 
  -6   8   7     1135.64     1098.39     45.61 o 
  -5   8   7       10.20       19.04      7.72 o 
  -4   8   7      261.30      252.77     19.54 o 
  -3   8   7     1678.38     1570.65     88.05 o 
  -2   8   7      263.81      261.47     13.79 o 
  -1   8   7      272.13      288.95     12.96 o 
   0   8   7     4964.55     4912.24    128.09 o 
   1   8   7       23.79       26.47      5.32 o 
   2   8   7     3081.44     2663.76    331.21 o 
   3   8   7     2434.09     2575.42     93.87 o 
   4   8   7       19.83       16.58      9.64 o 
   5   8   7       44.98       46.80     14.84 o 
   6   8   7     1024.45     1071.55     53.89 o 
   7   8   7      296.55      338.48     33.93 o 
   8   8   7       24.45       29.43     32.78 o 
  -8   9   7        0.99       -2.72     10.36 o 
  -7   9   7      312.49      322.48     26.47 o 
  -6   9   7      390.30      416.81     31.74 o 
  -5   9   7        4.58       10.34      8.89 o 
  -4   9   7      651.92      655.77     27.50 o 
  -3   9   7     4224.14     4291.87     99.22 o 
  -2   9   7        2.73        2.76      4.68 o 
  -1   9   7     2713.61     2789.55     59.50 o 
   0   9   7     1320.83     1342.04     56.72 o 
   1   9   7      524.79      480.39     41.04 o 
   2   9   7     1571.09     1307.14    318.45 o 
   3   9   7     1665.64     1724.72     89.11 o 
   4   9   7        6.66        4.14     11.57 o 
   5   9   7      116.98      131.69     21.89 o 
   6   9   7      688.18      703.49     46.12 o 
   7   9   7       13.80       23.30     16.50 o 
  -7  10   7      634.99      668.57     38.17 o 
  -6  10   7      119.97      139.76     18.60 o 
  -5  10   7      472.21      453.17     29.05 o 
  -4  10   7     1501.33     1536.95     53.67 o 
  -3  10   7       56.37       66.22     10.12 o 
  -2  10   7      981.93      970.28     55.74 o 
  -1  10   7     1359.91     1473.14     29.06 o 
   0  10   7      191.44      200.86     16.78 o 
   1  10   7      906.80      765.25    124.33 o 
   2  10   7     1007.57      790.29    317.02 o 
   3  10   7      420.80      482.93     36.09 o 
   4  10   7      161.77      162.15     23.85 o 
   5  10   7      406.85      386.88     35.31 o 
   6  10   7      187.93      199.68     28.22 o 
  -6  11   7        0.67        3.15     10.91 o 
  -5  11   7      788.16      818.19     40.20 o 
  -4  11   7     1037.48     1097.90     55.11 o 
  -3  11   7       29.69       37.03     10.41 o 
  -2  11   7     1169.50     1254.43     38.86 o 
  -1  11   7      826.95      833.22     41.19 o 
   0  11   7       29.94       21.70      7.30 o 
   1  11   7      638.46      421.98    199.86 o 
   2  11   7      227.73      121.43     71.37 o 
   3  11   7        0.17        7.26     12.11 o 
   4  11   7      426.20      454.27     38.15 o 
   5  11   7      223.73      221.56     29.45 o 
  -5  12   7      575.44      620.18     36.93 o 
  -4  12   7      280.92      291.62     22.48 o 
  -3  12   7      306.72      297.45     21.97 o 
  -2  12   7      335.70      372.37     29.94 o 
  -1  12   7       10.90       14.84      7.65 o 
   0  12   7      238.85      211.68     38.15 o 
   1  12   7      448.84      263.74    162.90 o 
   2  12   7       22.74       12.19     10.67 o 
   3  12   7      348.70      364.09     39.72 o 
  -2  13   7       62.67       61.01     13.11 o 
  -1  13   7      257.48      214.00     38.97 o 
   0  13   7      725.37      402.97    361.54 o 
  -1 -13   8      165.31      150.09     36.94 o 
   0 -13   8        6.79       11.92      8.52 o 
   1 -13   8      224.45      222.43     20.65 o 
   2 -13   8      320.57      315.07     48.98 o 
  -4 -12   8        0.86       10.80     10.43 o 
  -3 -12   8       76.70       54.86     26.75 o 
  -2 -12   8      371.33      269.88     78.61 o 
  -1 -12   8        8.35        5.15      7.58 o 
   0 -12   8      425.68      437.42     51.18 o 
   1 -12   8      906.98      891.13     41.74 o 
   2 -12   8       91.30       90.82     20.59 o 
   3 -12   8      442.06      470.03     40.04 o 
   4 -12   8      833.22      908.89     45.19 o 
  -5 -11   8      137.73      138.51     19.43 o 
  -4 -11   8      208.81      196.75     22.92 o 
  -3 -11   8      464.94      354.37    109.83 o 
  -2 -11   8      344.57      307.06     74.51 o 
  -1 -11   8       70.00       55.92     11.01 o 
   0 -11   8      890.35      886.10     42.44 o 
   1 -11   8      895.29      891.94     39.44 o 
   2 -11   8      183.70      184.99     19.68 o 
   3 -11   8      852.92      827.42     49.35 o 
   4 -11   8      362.84      362.24     27.89 o 
   5 -11   8        0.99        2.13      9.73 o 
   6 -11   8      135.21      141.59     20.04 o 
  -7 -10   8      236.16      268.34     26.26 o 
  -6 -10   8      257.96      301.46     26.43 o 
  -5 -10   8       15.65       19.45     11.17 o 
  -4 -10   8      598.22      482.33    141.14 o 
  -3 -10   8     1167.23      979.96    160.38 o 
  -2 -10   8      201.84      191.98     27.67 o 
  -1 -10   8     1603.03     1563.00     51.21 o 
   0 -10   8     2390.21     2266.40     79.36 o 
   1 -10   8      192.99      185.14     18.38 o 
   2 -10   8     1219.17     1141.64     41.97 o 
   3 -10   8      364.15      375.76     24.74 o 
   4 -10   8       22.79       23.28     10.02 o 
   5 -10   8      358.91      373.15     23.27 o 
   6 -10   8      393.75      380.86     24.56 o 
   7 -10   8       65.15       72.55     13.76 o 
  -7  -9   8      511.05      553.12     34.63 o 
  -6  -9   8      196.99      175.76     20.08 o 
  -5  -9   8       40.10       43.04     10.19 o 
  -4  -9   8     1355.76     1323.18     39.95 o 
  -3  -9   8     1477.07     1216.77    207.69 o 
  -2  -9   8       71.29       51.09      8.66 o 
  -1  -9   8     3315.28     3096.55    165.41 o 
   0  -9   8     1020.19      957.92     31.86 o 
   1  -9   8      240.38      222.82     15.96 o 
   2  -9   8     1452.46     1391.77     38.15 o 
   3  -9   8       24.24       25.22      7.00 o 
   4  -9   8      196.22      167.56     17.45 o 
   5  -9   8     1023.44     1008.48     35.38 o 
   6  -9   8      447.55      503.87     26.76 o 
   7  -9   8        6.18       16.83     10.13 o 
   8  -9   8      556.18      565.58     30.92 o 
  -8  -8   8      211.97      257.55     24.92 o 
  -7  -8   8      435.76      462.34     30.42 o 
  -6  -8   8        7.78        9.47      7.74 o 
  -5  -8   8      337.11      366.37     21.88 o 
  -4  -8   8      782.51      857.66     30.73 o 
  -3  -8   8      264.47      204.66     33.39 o 
  -2  -8   8      139.59      134.85     14.71 o 
  -1  -8   8      175.49      200.21     13.11 o 
   0  -8   8      682.71      685.91     29.66 o 
   1  -8   8     1075.25     1050.32     34.84 o 
   2  -8   8     2018.88     1971.09     40.04 o 
   3  -8   8       10.66       12.14      6.17 o 
   4  -8   8      746.76      728.30     39.66 o 
   5  -8   8     1852.89     1881.75     41.03 o 
   6  -8   8        8.01       25.97      9.56 o 
   7  -8   8      671.50      727.15     31.67 o 
   8  -8   8      916.66     1039.82     39.52 o 
  -9  -7   8       94.66      111.91     18.35 o 
  -8  -7   8      266.67      300.43     25.45 o 
  -7  -7   8       55.44       61.26     13.50 o 
  -6  -7   8        6.11        3.01      7.18 o 
  -5  -7   8     1099.01     1079.91     33.90 o 
  -4  -7   8      565.89      585.86     31.91 o 
  -3  -7   8     1037.44      910.80    132.34 o 
  -2  -7   8     2854.72     2925.72     81.95 o 
  -1  -7   8      501.08      505.27     23.82 o 
   0  -7   8     2780.46     2691.56     61.67 o 
   1  -7   8     6166.39     6140.67    126.38 o 
   2  -7   8     1443.25     1393.98     35.95 o 
   3  -7   8      518.54      490.50     18.32 o 
   4  -7   8     2718.88     2625.09     43.27 o 
   5  -7   8     1408.21     1403.36     36.10 o 
   6  -7   8      474.95      482.69     19.39 o 
   7  -7   8      507.33      524.36     20.99 o 
   8  -7   8      238.32      283.47     24.84 o 
   9  -7   8       57.18       49.64     19.15 o 
  -9  -6   8       80.08       74.15     15.81 o 
  -8  -6   8      306.16      325.30     25.42 o 
  -7  -6   8       71.08       59.23     11.22 o 
  -6  -6   8      450.72      452.22     24.76 o 
  -5  -6   8     1254.35     1237.63     42.36 o 
  -4  -6   8       27.64       37.99      9.11 o 
  -3  -6   8     2880.25     2869.62    115.46 o 
  -2  -6   8     3346.95     3193.97    133.19 o 
  -1  -6   8      147.63      161.81      8.64 o 
   0  -6   8     2139.71     2134.37     62.67 o 
   1  -6   8     2215.86     2182.64     45.89 o 
   2  -6   8      189.93      180.06      9.50 o 
   3  -6   8     1685.88     1664.50     31.92 o 
   4  -6   8     2251.15     2141.43     52.29 o 
   5  -6   8       52.94       63.43      7.86 o 
   6  -6   8     1525.65     1500.60     31.66 o 
   7  -6   8      148.65      165.91     12.03 o 
   8  -6   8       11.59        3.51     13.40 o 
   9  -6   8      551.98      568.96     56.30 o 
 -10  -5   8       91.62       92.24     24.10 o 
  -9  -5   8       38.01       38.48     12.80 o 
  -8  -5   8       57.49       62.61     14.30 o 
  -7  -5   8      457.92      469.14     23.47 o 
  -6  -5   8     2761.66     2604.32     50.17 o 
  -5  -5   8     1736.22     1732.14     55.45 o 
  -4  -5   8     2464.31     2309.38     66.95 o 
  -3  -5   8     3247.56     2869.71    212.34 o 
  -2  -5   8        4.19        5.56      3.43 o 
  -1  -5   8     2991.15     3060.34     51.20 o 
   0  -5   8     1749.82     1737.74     34.12 o 
   1  -5   8     2130.28     2021.35     38.95 o 
   2  -5   8     1201.91     1140.46     52.37 o 
   3  -5   8     3337.07     3188.86     80.72 o 
   4  -5   8       70.58       74.39      7.79 o 
   5  -5   8     2628.69     2516.51     85.20 o 
   6  -5   8     1501.14     1544.44     30.36 o 
   7  -5   8        3.61        5.28      4.95 o 
   8  -5   8      233.97      274.12     29.31 o 
   9  -5   8      562.17      571.37     43.36 o 
 -10  -4   8      551.96      583.74     44.09 o 
  -9  -4   8      267.06      274.20     23.91 o 
  -8  -4   8       15.29       26.12      9.41 o 
  -7  -4   8     2557.71     2458.62     49.54 o 
  -6  -4   8     1367.22     1329.74     35.23 o 
  -5  -4   8       65.83       83.59     10.74 o 
  -4  -4   8     3020.49     3038.60    103.04 o 
  -3  -4   8     1033.29     1064.78     31.80 o 
  -2  -4   8       15.04       24.61      3.84 o 
  -1  -4   8     2728.63     2588.01     54.62 o 
   0  -4   8     1440.16     1419.99     47.66 o 
   1  -4   8      580.59      611.72     14.32 o 
   2  -4   8     8476.32     7968.37    331.19 o 
   3  -4   8     3434.26     3344.47     96.24 o 
   4  -4   8     1038.49      990.58     39.81 o 
   5  -4   8     3124.60     2870.36    118.01 o 
   6  -4   8      797.41      775.63     28.42 o 
   7  -4   8        1.22       -0.35      6.42 o 
   8  -4   8      491.28      472.75     36.40 o 
   9  -4   8      419.04      398.47     36.27 o 
  10  -4   8       27.22       42.72     22.95 o 
 -10  -3   8      615.04      612.08     44.58 o 
  -9  -3   8      104.27      115.93     21.13 o 
  -8  -3   8      336.56      310.18     19.12 o 
  -7  -3   8     1270.74     1285.22     34.85 o 
  -6  -3   8       62.32       59.45      8.15 o 
  -5  -3   8      710.04      692.52     24.35 o 
  -4  -3   8     1798.47     1727.42     49.98 o 
  -3  -3   8      185.72      167.41      7.22 o 
  -2  -3   8       32.59       31.22      4.24 o 
  -1  -3   8     4575.61     4332.23    110.93 o 
   0  -3   8      145.91      160.47     12.42 o 
   1  -3   8     4811.56     4564.73    208.17 o 
   2  -3   8    17219.11    16648.48    657.77 o 
   3  -3   8      843.93      862.08     37.62 o 
   4  -3   8     2375.62     2258.87     90.46 o 
   5  -3   8     4696.49     4533.83    182.70 o 
   6  -3   8      237.54      216.69     11.10 o 
   7  -3   8      207.05      221.86     28.54 o 
   8  -3   8      740.26      774.37     44.95 o 
   9  -3   8      130.03      147.09     24.10 o 
  10  -3   8       74.13       78.96     21.07 o 
 -10  -2   8      221.06      224.33     28.90 o 
  -9  -2   8       19.48       12.26     10.54 o 
  -8  -2   8      900.01      854.00     25.92 o 
  -7  -2   8      782.68      722.59     22.62 o 
  -6  -2   8      555.15      536.57     16.82 o 
  -5  -2   8     2413.82     2354.50     66.46 o 
  -4  -2   8      810.26      767.84     24.72 o 
  -3  -2   8     3374.47     3194.09    137.27 o 
  -2  -2   8     2578.05     2547.98     88.52 o 
  -1  -2   8     8525.58     8248.12    239.54 o 
   0  -2   8      228.75      253.38     12.60 o 
   1  -2   8     8497.97     8299.84    370.05 o 
   2  -2   8     4744.75     4754.87    185.82 o 
   3  -2   8     1510.33     1540.81     60.54 o 
   4  -2   8      974.48     1038.71     25.61 o 
   5  -2   8      169.25      167.30      9.03 o 
   6  -2   8     1017.57     1064.83     23.09 o 
   7  -2   8      393.39      422.25     30.94 o 
   8  -2   8      516.47      505.43     53.60 o 
   9  -2   8      100.25       93.54     20.86 o 
  10  -2   8      237.95      235.82     30.06 o 
 -11  -1   8      238.53      246.67     31.47 o 
 -10  -1   8        5.77       13.84     15.79 o 
  -9  -1   8      456.20      441.60     23.78 o 
  -8  -1   8     1443.08     1389.81     37.74 o 
  -7  -1   8       27.83       44.12      8.59 o 
  -6  -1   8     2800.34     2705.79     39.32 o 
  -5  -1   8     2823.59     2891.86     68.86 o 
  -4  -1   8      392.12      396.63     11.51 o 
  -3  -1   8     2885.23     2857.08     65.31 o 
  -2  -1   8    11334.02    11632.52    347.82 o 
  -1  -1   8     5638.83     5782.21    215.62 o 
   0  -1   8     6896.44     6619.16    243.32 o 
   1  -1   8     8656.62     9030.05    366.98 o 
   2  -1   8      792.44      805.03     14.71 o 
   3  -1   8     6211.01     6376.37    166.08 o 
   4  -1   8      799.48      802.33     26.16 o 
   5  -1   8       62.62       69.77      5.37 o 
   6  -1   8     4145.45     4314.58    119.55 o 
   7  -1   8     2009.10     2030.47     64.57 o 
   8  -1   8      193.34      184.33     23.65 o 
   9  -1   8     1052.23     1053.44     54.66 o 
  10  -1   8      410.60      385.37     37.22 o 
 -11   0   8      138.43      163.28     27.28 o 
 -10   0   8      118.46      105.75     18.37 o 
  -9   0   8      775.61      761.35     34.62 o 
  -8   0   8      474.87      482.47     23.29 o 
  -7   0   8     1047.32     1006.55     30.52 o 
  -6   0   8     2533.36     2430.89     36.69 o 
  -5   0   8      634.85      562.86     16.68 o 
  -4   0   8       10.88       16.98      3.88 o 
  -3   0   8     5065.22     5082.42     86.21 o 
  -2   0   8     3179.02     3230.84     64.04 o 
  -1   0   8     6031.01     5820.22    139.95 o 
   0   0   8     6798.01     6312.26    270.05 o 
   1   0   8      623.07      743.99     27.00 o 
   2   0   8     1333.04     1285.88     26.88 o 
   3   0   8     1491.57     1454.76     31.97 o 
   4   0   8      446.74      460.37     18.23 o 
   5   0   8        3.51       10.53      4.39 o 
   6   0   8     4759.94     4818.61    125.33 o 
   7   0   8     1509.69     1471.46     55.05 o 
   8   0   8       89.42      106.67     19.88 o 
   9   0   8     1138.59     1097.41     71.73 o 
  10   0   8       51.80       48.89     19.15 o 
 -11   1   8        4.09       -0.15     12.01 o 
 -10   1   8      826.30      791.68     39.43 o 
  -9   1   8      354.25      340.32     21.57 o 
  -8   1   8        1.05       10.79      8.06 o 
  -7   1   8     1128.66     1139.31     32.78 o 
  -6   1   8      606.80      603.91     18.12 o 
  -5   1   8      335.69      309.46     12.54 o 
  -4   1   8     4184.40     4192.49     84.39 o 
  -3   1   8     2556.69     2451.91     55.76 o 
  -2   1   8       17.80       28.26      3.11 o 
  -1   1   8    10079.38     9465.57    402.16 o 
   0   1   8     3642.48     3414.14    128.68 o 
   1   1   8     2235.23     2284.57     50.16 o 
   2   1   8     1476.74     1265.62     36.68 o 
   3   1   8     4644.85     4853.01    110.34 o 
   4   1   8      286.92      297.94     16.36 o 
   5   1   8     1334.01     1290.39     35.52 o 
   6   1   8     3047.59     2939.41     86.43 o 
   7   1   8        1.92        6.08      8.18 o 
   8   1   8      525.61      509.55     36.09 o 
   9   1   8      354.40      412.88     35.37 o 
  10   1   8       26.76        9.28     15.41 o 
 -11   2   8       74.35       73.07     17.35 o 
 -10   2   8      627.92      710.47     37.94 o 
  -9   2   8       21.69       14.93      9.42 o 
  -8   2   8      121.60      113.46     13.06 o 
  -7   2   8     1287.65     1254.84     34.80 o 
  -6   2   8      333.36      319.41     17.21 o 
  -5   2   8      556.07      540.67     20.94 o 
  -4   2   8    10354.94     9689.56    300.92 o 
  -3   2   8     2126.25     2160.25     82.23 o 
  -2   2   8     2775.30     2655.05     76.16 o 
  -1   2   8    30839.97    31432.55    888.90 o 
   0   2   8     1110.33     1130.26     23.43 o 
   1   2   8     2825.93     3113.71     64.16 o 
   2   2   8     3326.43     3198.94     86.77 o 
   3   2   8      433.97      398.30     20.46 o 
   4   2   8      255.58      263.10     15.89 o 
   5   2   8     1772.07     1751.17     42.06 o 
   6   2   8      245.06      246.68     18.77 o 
   7   2   8      234.62      226.03     19.08 o 
   8   2   8      326.76      321.50     23.47 o 
   9   2   8       70.63       60.45     13.99 o 
  10   2   8       87.52       88.89     22.09 o 
 -10   3   8      128.99      158.40     20.62 o 
  -9   3   8      274.04      273.63     23.73 o 
  -8   3   8      292.79      294.04     19.47 o 
  -7   3   8      444.59      453.58     22.21 o 
  -6   3   8      611.07      606.89     23.57 o 
  -5   3   8     1835.79     1762.35     68.08 o 
  -4   3   8    10361.73     9934.01    410.09 o 
  -3   3   8      104.67       89.79      6.32 o 
  -2   3   8     4316.58     3902.10    185.72 o 
  -1   3   8     2936.16     2846.44    108.28 o 
   0   3   8      130.67      126.79      5.64 o 
   1   3   8      447.34      462.17     14.43 o 
   2   3   8     2792.34     2665.49     82.15 o 
   3   3   8      183.48      186.30     12.98 o 
   4   3   8     1514.24     1515.82     37.19 o 
   5   3   8     1096.08     1072.60     34.00 o 
   6   3   8      671.59      645.95     29.13 o 
   7   3   8     1392.60     1307.71     43.00 o 
   8   3   8      234.18      222.16     20.81 o 
   9   3   8       11.40       17.09     13.36 o 
  10   3   8      259.99      247.26     31.27 o 
 -10   4   8       10.20       20.91     13.75 o 
  -9   4   8      162.43      179.63     20.54 o 
  -8   4   8     1500.83     1463.56     53.76 o 
  -7   4   8      960.01      949.04     32.10 o 
  -6   4   8     3431.02     3462.52    106.53 o 
  -5   4   8     6293.08     6291.59    164.98 o 
  -4   4   8     1784.11     1657.19     77.18 o 
  -3   4   8     3789.16     3932.37    132.66 o 
  -2   4   8     1096.43     1102.63     38.67 o 
  -1   4   8        2.81        8.70      2.80 o 
   0   4   8     2963.97     3197.63     84.29 o 
   1   4   8     1484.10     1567.27     61.33 o 
   2   4   8     1309.39     1496.46     61.02 o 
   3   4   8     5191.74     5378.48    143.73 o 
   4   4   8     1967.58     2000.35     44.27 o 
   5   4   8      203.35      200.11     16.81 o 
   6   4   8     1882.63     1913.19     49.78 o 
   7   4   8     1428.36     1425.22     50.29 o 
   8   4   8      119.82      109.73     16.61 o 
   9   4   8      146.44      172.38     20.87 o 
 -10   5   8       35.44       35.94     14.57 o 
  -9   5   8      727.20      743.23     38.17 o 
  -8   5   8      378.46      367.68     25.93 o 
  -7   5   8        1.14        9.78      8.39 o 
  -6   5   8     3056.93     3106.31     72.21 o 
  -5   5   8     1089.61     1110.23     53.45 o 
  -4   5   8     1095.81     1047.46     58.42 o 
  -3   5   8     3097.97     3265.26    119.55 o 
  -2   5   8      145.69      159.10      8.25 o 
  -1   5   8       40.81       40.28      4.25 o 
   0   5   8     6089.63     6673.15    160.03 o 
   1   5   8     2458.55     2450.28    181.93 o 
   2   5   8      130.87      129.21      6.06 o 
   3   5   8     9316.54     9938.55    279.49 o 
   4   5   8     2023.30     2064.15     77.49 o 
   5   5   8        1.18        5.28      8.35 o 
   6   5   8     1280.77     1265.31     41.75 o 
   7   5   8      213.45      223.87     20.33 o 
   8   5   8       22.15       12.78     11.27 o 
   9   5   8      251.44      250.27     24.14 o 
 -10   6   8       82.27       84.48     17.58 o 
  -9   6   8      148.88      147.16     19.78 o 
  -8   6   8      111.29      118.10     16.79 o 
  -7   6   8      869.32      815.35     53.97 o 
  -6   6   8     2047.09     2086.29     61.84 o 
  -5   6   8        7.21       12.90      7.08 o 
  -4   6   8     2179.36     2322.87    108.06 o 
  -3   6   8     2183.23     2196.96    109.06 o 
  -2   6   8       12.97        9.54      3.72 o 
  -1   6   8     2275.39     2379.13     81.74 o 
   0   6   8     7153.12     7279.68    166.43 o 
   1   6   8      514.62      469.27     42.36 o 
   2   6   8     1605.97     1741.64     47.92 o 
   3   6   8     5149.19     5292.97    225.69 o 
   4   6   8       31.88       27.44      9.21 o 
   5   6   8      268.32      300.69     20.91 o 
   6   6   8      258.97      279.44     21.35 o 
   7   6   8       64.49       56.43     13.08 o 
   8   6   8       66.88       66.64     14.89 o 
   9   6   8      276.24      291.60     33.09 o 
  -9   7   8       51.91       41.20     14.22 o 
  -8   7   8      145.77      151.12     19.35 o 
  -7   7   8     1693.53     1635.78     68.60 o 
  -6   7   8      433.49      447.68     23.46 o 
  -5   7   8      444.59      466.59     30.34 o 
  -4   7   8     3407.53     3551.22    119.12 o 
  -3   7   8      746.03      753.79     39.54 o 
  -2   7   8      459.67      462.17     16.55 o 
  -1   7   8     4257.87     4569.84     98.54 o 
   0   7   8     3517.45     3641.51    115.58 o 
   1   7   8      539.61      540.10     45.35 o 
   2   7   8     2122.64     2197.71     33.41 o 
   3   7   8       69.77       86.78     11.86 o 
   4   7   8      413.65      418.57     24.94 o 
   5   7   8      317.16      337.78     22.59 o 
   6   7   8      160.77      161.72     17.63 o 
   7   7   8      194.76      193.77     26.03 o 
   8   7   8      209.87      205.16     28.08 o 
  -9   8   8        5.36       11.21     14.72 o 
  -8   8   8      527.34      544.04     34.07 o 
  -7   8   8     1225.37     1300.03     94.98 o 
  -6   8   8       89.19      118.25     22.12 o 
  -5   8   8      677.05      735.53     34.87 o 
  -4   8   8     2595.28     2640.49     95.13 o 
  -3   8   8      617.76      595.87     44.69 o 
  -2   8   8      382.05      398.81     15.31 o 
  -1   8   8     2404.44     2534.27     36.79 o 
   0   8   8      287.73      216.91     41.17 o 
   1   8   8     2221.01     2072.29    186.99 o 
   2   8   8     2415.99     2000.11    502.92 o 
   3   8   8       56.34       71.30     11.90 o 
   4   8   8      881.31      893.68     35.35 o 
   5   8   8      404.36      395.23     31.98 o 
   6   8   8       12.40       21.40     14.73 o 
   7   8   8      555.42      582.52     50.71 o 
  -8   9   8      498.00      509.74     54.25 o 
  -7   9   8      150.40      164.69     20.20 o 
  -6   9   8      335.90      339.24     25.80 o 
  -5   9   8      289.53      309.37     23.55 o 
  -4   9   8       84.78       90.38     12.04 o 
  -3   9   8      406.74      423.79     19.74 o 
  -2   9   8      494.32      539.62     19.82 o 
  -1   9   8        4.91       10.82      5.75 o 
   0   9   8     2096.85     2102.93    118.57 o 
   1   9   8      829.56      838.01    102.76 o 
   2   9   8      377.79      286.04     90.32 o 
   3   9   8      104.25      126.83     19.26 o 
   4   9   8     1153.03     1194.26     91.98 o 
   5   9   8      465.93      427.35     35.30 o 
   6   9   8      220.21      228.30     35.67 o 
   7   9   8      676.43      651.16     47.02 o 
  -7  10   8        1.48        2.15     11.19 o 
  -6  10   8      507.03      515.30     32.56 o 
  -5  10   8      218.36      204.60     20.80 o 
  -4  10   8       52.21       53.88     12.75 o 
  -3  10   8     2193.53     2337.48     87.42 o 
  -2  10   8     1083.19     1089.99     77.01 o 
  -1  10   8       24.10       18.23      6.21 o 
   0  10   8     2340.79     2236.30    175.08 o 
   1  10   8     1262.92     1003.37    257.79 o 
   2  10   8      129.76       91.76     45.36 o 
   3  10   8      588.18      572.26     57.08 o 
   4  10   8      679.54      724.38     64.21 o 
   5  10   8       71.87       76.57     19.86 o 
   6  10   8      250.81      264.35     32.78 o 
  -6  11   8      540.07      556.51     35.19 o 
  -5  11   8       54.84       49.35     13.61 o 
  -4  11   8      421.86      450.70     38.93 o 
  -3  11   8     1630.96     1772.45     64.34 o 
  -2  11   8       30.54       48.30     10.98 o 
  -1  11   8      406.43      395.47     28.58 o 
   0  11   8     1286.84     1222.71    173.67 o 
   1  11   8       40.88       19.10     13.59 o 
   2  11   8       13.61       10.52      8.10 o 
   3  11   8      292.98      319.10     31.49 o 
   4  11   8       31.52       38.96     18.13 o 
  -4  12   8      886.09      897.51     67.33 o 
  -3  12   8      551.27      590.33     34.23 o 
  -2  12   8      352.71      386.06     25.80 o 
  -1  12   8      604.61      545.00     87.64 o 
   0  12   8      147.04      105.77     51.70 o 
   1  12   8       69.43       42.37     25.46 o 
   2  12   8      186.05      107.34     76.87 o 
   3  12   8      129.00      103.12     22.37 o 
  -1 -13   9       15.13        8.53      9.69 o 
   0 -13   9      329.21      289.89     83.74 o 
   1 -13   9      344.89      325.95     37.79 o 
  -4 -12   9      199.23      248.00     31.00 o 
  -3 -12   9      180.36      113.77     49.26 o 
  -2 -12   9        8.48        4.20      7.69 o 
  -1 -12   9      290.95      276.13     51.43 o 
   0 -12   9      238.89      210.40     21.87 o 
   1 -12   9       16.01       22.82      9.71 o 
   2 -12   9      672.40      670.24     46.76 o 
   3 -12   9      287.98      297.47     32.57 o 
   4 -12   9        1.11       13.55     11.12 o 
  -5 -11   9      211.56      253.19     28.22 o 
  -4 -11   9      317.98      373.91     28.92 o 
  -3 -11   9        8.43        6.83      7.46 o 
  -2 -11   9      510.01      424.55     88.57 o 
  -1 -11   9      618.37      561.49     92.40 o 
   0 -11   9       65.78       64.40     12.10 o 
   1 -11   9      448.16      442.22     28.77 o 
   2 -11   9     1334.52     1349.50     48.82 o 
   3 -11   9       52.86       56.01     17.12 o 
   4 -11   9      280.31      304.66     26.18 o 
   5 -11   9      402.26      452.21     31.80 o 
  -6 -10   9      103.37      112.66     18.13 o 
  -5 -10   9      504.62      546.32     33.67 o 
  -4 -10   9       67.46       92.59     16.10 o 
  -3 -10   9       71.39       54.11     20.39 o 
  -2 -10   9     1219.08     1231.37     80.17 o 
  -1 -10   9     1166.65     1029.89    147.00 o 
   0 -10   9        7.89       16.73      8.78 o 
   1 -10   9     1261.13     1232.60     44.30 o 
   2 -10   9      479.50      528.29     29.70 o 
   3 -10   9      255.26      233.25     20.68 o 
   4 -10   9      458.80      455.98     36.07 o 
   5 -10   9      419.16      446.09     30.16 o 
   6 -10   9        1.83       -2.56      8.25 o 
   7 -10   9      146.46      142.26     17.24 o 
  -7  -9   9        7.41       12.76     11.97 o 
  -6  -9   9      327.13      348.79     27.31 o 
  -5  -9   9      631.52      686.79     30.45 o 
  -4  -9   9       86.53      104.37     13.39 o 
  -3  -9   9      388.19      338.36     54.95 o 
  -2  -9   9     1379.65     1391.79     73.64 o 
  -1  -9   9        4.32       10.07      6.32 o 
   0  -9   9      802.20      768.82     29.06 o 
   1  -9   9     1300.89     1289.44     37.17 o 
   2  -9   9        0.53        2.25      6.20 o 
   3  -9   9      356.06      358.70     20.36 o 
   4  -9   9      491.61      492.04     27.85 o 
   5  -9   9       65.65       63.97     11.84 o 
   6  -9   9      287.51      310.77     21.65 o 
   7  -9   9      516.08      592.64     30.09 o 
  -8  -8   9       95.75      116.72     18.97 o 
  -7  -8   9      132.90      150.08     19.22 o 
  -6  -8   9      344.14      366.02     22.34 o 
  -5  -8   9      586.77      638.37     28.03 o 
  -4  -8   9      165.44      173.25     15.09 o 
  -3  -8   9     1245.50     1050.39    170.83 o 
  -2  -8   9     1187.20     1016.06     91.20 o 
  -1  -8   9     1156.33     1075.02     49.85 o 
   0  -8   9     4377.30     4338.04     89.45 o 
   1  -8   9      933.66      891.34     29.43 o 
   2  -8   9      483.04      488.72     18.81 o 
   3  -8   9     1190.02     1206.95     29.91 o 
   4  -8   9      501.37      473.53     19.80 o 
   5  -8   9      417.26      429.65     20.56 o 
   6  -8   9      796.47      792.51     31.68 o 
   7  -8   9      347.08      435.86     25.30 o 
   8  -8   9        7.82       15.16     12.38 o 
  -9  -7   9      225.76      278.03     26.24 o 
  -8  -7   9        2.46       -2.95      9.81 o 
  -7  -7   9      217.24      260.58     23.01 o 
  -6  -7   9      179.82      195.49     16.36 o 
  -5  -7   9      124.41      121.71     12.94 o 
  -4  -7   9     1567.66     1577.28     46.76 o 
  -3  -7   9     2116.18     2063.46     71.38 o 
  -2  -7   9       22.28       21.97      6.40 o 
  -1  -7   9     3931.74     3944.93    190.53 o 
   0  -7   9      405.37      409.82     19.30 o 
   1  -7   9       15.48       21.53      6.28 o 
   2  -7   9     1535.17     1527.61     37.21 o 
   3  -7   9      867.07      840.13     29.68 o 
   4  -7   9      315.33      311.77     15.65 o 
   5  -7   9     1030.78     1043.40     31.41 o 
   6  -7   9      644.87      686.70     22.94 o 
   7  -7   9        0.65        5.96      6.25 o 
   8  -7   9      576.49      614.66     67.29 o 
   9  -7   9      197.46      190.07     29.08 o 
  -9  -6   9        1.34        0.20     10.40 o 
  -8  -6   9       92.23      104.55     16.49 o 
  -7  -6   9      483.88      497.16     25.07 o 
  -6  -6   9      207.34      198.24     15.95 o 
  -5  -6   9      176.94      175.67     15.20 o 
  -4  -6   9     3717.94     3732.57    191.13 o 
  -3  -6   9      285.26      253.01     39.53 o 
  -2  -6   9     4147.78     3793.88    191.17 o 
  -1  -6   9     8088.36     7961.49    159.68 o 
   0  -6   9       40.78       45.91      5.53 o 
   1  -6   9     1392.37     1403.28     42.33 o 
   2  -6   9     1676.67     1625.60     50.80 o 
   3  -6   9       67.01       65.78      7.67 o 
   4  -6   9       14.72       17.36      5.97 o 
   5  -6   9     2063.32     2017.81     62.76 o 
   6  -6   9      228.49      230.63     13.35 o 
   7  -6   9      146.36      150.89     11.69 o 
   8  -6   9      760.17      821.95     49.34 o 
   9  -6   9       60.95       53.16     19.71 o 
 -10  -5   9      120.73      142.92     25.77 o 
  -9  -5   9       10.98        6.64     10.10 o 
  -8  -5   9      756.15      735.56     35.83 o 
  -7  -5   9     1091.44     1087.03     34.99 o 
  -6  -5   9      124.17      131.47     13.65 o 
  -5  -5   9     2237.98     2164.22     80.60 o 
  -4  -5   9     4501.36     4395.96    141.55 o 
  -3  -5   9      875.08      853.36     59.33 o 
  -2  -5   9     6832.41     7033.55    256.71 o 
  -1  -5   9     5478.50     5591.88    112.15 o 
   0  -5   9       22.57       23.93      4.23 o 
   1  -5   9      807.66      794.46     23.92 o 
   2  -5   9     3115.83     2942.55    100.32 o 
   3  -5   9      609.48      575.00     21.47 o 
   4  -5   9     2027.32     1905.77     45.69 o 
   5  -5   9     2510.82     2491.75     83.85 o 
   6  -5   9       92.88       64.12     14.02 o 
   7  -5   9      602.08      649.38     23.28 o 
   8  -5   9      402.54      439.34     58.62 o 
   9  -5   9       34.86       41.83     18.12 o 
 -10  -4   9       18.51       32.24     17.99 o 
  -9  -4   9        6.33        2.97      9.76 o 
  -8  -4   9      221.65      217.54     17.39 o 
  -7  -4   9      362.41      385.53     21.29 o 
  -6  -4   9       74.83       81.13     11.02 o 
  -5  -4   9     1868.52     1794.54     76.63 o 
  -4  -4   9      351.80      342.33     16.66 o 
  -3  -4   9      178.10      187.27      7.75 o 
  -2  -4   9     3336.20     3265.85    120.54 o 
  -1  -4   9      766.13      761.12     17.82 o 
   0  -4   9     4986.34     4998.82    192.84 o 
   1  -4   9     3128.59     3136.25    112.65 o 
   2  -4   9      374.63      370.04     19.66 o 
   3  -4   9     3450.53     3299.15    118.32 o 
   4  -4   9     4775.05     4524.08    172.60 o 
   5  -4   9       87.37       97.22      8.19 o 
   6  -4   9     1859.11     1849.98     60.67 o 
   7  -4   9      823.15      818.22     44.04 o 
   8  -4   9      277.03      273.38     29.03 o 
   9  -4   9      345.47      362.19     35.03 o 
  10  -4   9      131.69      147.51     26.31 o 
 -10  -3   9       89.79       87.65     21.54 o 
  -9  -3   9      226.64      253.13     28.76 o 
  -8  -3   9      432.20      475.87     23.46 o 
  -7  -3   9      224.17      225.08     16.18 o 
  -6  -3   9      849.17      868.18     26.58 o 
  -5  -3   9     1000.42      978.33     37.87 o 
  -4  -3   9      610.93      584.77     18.36 o 
  -3  -3   9     3026.26     3027.25    110.05 o 
  -2  -3   9     3895.81     3986.24    160.23 o 
  -1  -3   9       21.61       14.36      2.84 o 
   0  -3   9     8575.07     8523.04    315.01 o 
   1  -3   9     4343.67     4132.94    167.12 o 
   2  -3   9        2.54        8.19      4.13 o 
   3  -3   9     6161.97     5821.96    246.47 o 
   4  -3   9     2743.10     2671.14    115.55 o 
   5  -3   9        2.11        7.54      4.64 o 
   6  -3   9     2141.28     2128.65     59.12 o 
   7  -3   9      930.69      879.00     44.70 o 
   8  -3   9       26.88       21.75     13.78 o 
   9  -3   9      320.56      328.66     33.36 o 
  10  -3   9       77.11       87.60     22.37 o 
 -10  -2   9      124.77      137.15     24.50 o 
  -9  -2   9      375.76      390.40     26.92 o 
  -8  -2   9      280.77      260.89     21.46 o 
  -7  -2   9     1563.10     1483.00     32.27 o 
  -6  -2   9     1529.24     1435.57     29.62 o 
  -5  -2   9       29.39       36.52      5.44 o 
  -4  -2   9     7527.39     7460.78    220.35 o 
  -3  -2   9     1389.79     1385.41     54.12 o 
  -2  -2   9      276.68      335.67     17.44 o 
  -1  -2   9     1093.23     1003.24     35.80 o 
   0  -2   9     3906.33     3659.75    163.87 o 
   1  -2   9     1669.54     1548.02     70.87 o 
   2  -2   9     6935.72     7123.75    290.09 o 
   3  -2   9     5717.02     5551.53    229.52 o 
   4  -2   9      133.22      136.72      8.24 o 
   5  -2   9     1440.09     1505.23     32.75 o 
   6  -2   9     1665.00     1698.68     40.85 o 
   7  -2   9       43.02       58.07     15.21 o 
   8  -2   9      160.20      186.55     24.20 o 
   9  -2   9      632.64      662.38     44.57 o 
  10  -2   9        2.67       16.87     16.21 o 
 -10  -1   9      291.31      308.45     32.97 o 
  -9  -1   9      113.81      122.05     14.55 o 
  -8  -1   9      196.50      207.15     16.61 o 
  -7  -1   9     3960.67     3809.00     53.03 o 
  -6  -1   9      157.58      154.59     11.07 o 
  -5  -1   9      463.26      459.52     14.62 o 
  -4  -1   9     3998.88     3918.19    111.87 o 
  -3  -1   9     1130.80     1156.17     22.99 o 
  -2  -1   9      170.45      182.18      8.44 o 
  -1  -1   9    11306.30    11600.01    428.01 o 
   0  -1   9     1241.16     1102.17     50.88 o 
   1  -1   9      842.12      947.64     41.58 o 
   2  -1   9     4866.73     4831.15    121.88 o 
   3  -1   9      276.69      245.07      8.89 o 
   4  -1   9       75.00       76.45      5.07 o 
   5  -1   9     1818.81     1760.07     31.66 o 
   6  -1   9     1366.58     1344.75     73.08 o 
   7  -1   9       45.77       43.81     14.70 o 
   8  -1   9     1133.65     1163.32     53.57 o 
   9  -1   9      202.91      222.75     28.07 o 
  10  -1   9      104.93      114.52     23.99 o 
 -10   0   9      633.52      590.98     37.94 o 
  -9   0   9        3.29       15.26      9.70 o 
  -8   0   9     1123.81     1129.35     34.92 o 
  -7   0   9     2675.83     2582.64     53.88 o 
  -6   0   9       28.53       39.41      7.09 o 
  -5   0   9     1234.43     1142.18     22.25 o 
  -4   0   9     4220.27     3954.02    147.43 o 
  -3   0   9       57.51       47.88      4.62 o 
  -2   0   9     1043.55     1125.62     32.88 o 
  -1   0   9     9600.60     8970.82    229.52 o 
   0   0   9     2597.98     2646.41    124.66 o 
   1   0   9      731.15      691.38     31.04 o 
   2   0   9     3373.49     3452.28    112.42 o 
   3   0   9      924.98      935.27     20.70 o 
   4   0   9     1510.15     1594.47     40.48 o 
   5   0   9     2607.85     2709.98     76.36 o 
   6   0   9      166.43      166.90     20.17 o 
   7   0   9      765.69      767.26     40.88 o 
   8   0   9     1457.20     1519.53    122.44 o 
   9   0   9        0.08        0.46     14.17 o 
  10   0   9      318.24      346.39     35.45 o 
 -10   1   9      154.41      159.64     20.97 o 
  -9   1   9      134.75      170.91     16.50 o 
  -8   1   9      843.20      871.75     31.08 o 
  -7   1   9      788.93      779.00     27.64 o 
  -6   1   9      569.02      546.42     17.78 o 
  -5   1   9     2018.69     1994.38     28.90 o 
  -4   1   9      977.05      948.67     27.78 o 
  -3   1   9     2508.82     2529.83     73.16 o 
  -2   1   9     4527.90     4292.13     95.73 o 
  -1   1   9       88.08       66.16      5.05 o 
   0   1   9     8421.16     8032.90    222.87 o 
   1   1   9     4707.38     4664.46    180.30 o 
   2   1   9     1033.72     1037.74     33.23 o 
   3   1   9     5024.64     5344.56    124.80 o 
   4   1   9     2013.47     1997.09     49.68 o 
   5   1   9     2088.87     2054.95     55.66 o 
   6   1   9      117.35      120.98     18.06 o 
   7   1   9      784.93      756.59     40.61 o 
   8   1   9      812.47      735.16     43.21 o 
   9   1   9      159.64      173.15     25.20 o 
  10   1   9      193.01      199.62     28.36 o 
 -10   2   9       82.33       90.12     17.62 o 
  -9   2   9      726.18      779.82     43.55 o 
  -8   2   9      342.88      354.67     20.92 o 
  -7   2   9      127.00      125.48     13.11 o 
  -6   2   9      475.72      492.78     21.17 o 
  -5   2   9     1731.97     1721.21     36.62 o 
  -4   2   9        1.74        6.79      3.75 o 
  -3   2   9     6912.14     6557.05    215.87 o 
  -2   2   9     1196.07     1063.59     38.01 o 
  -1   2   9        5.32        9.69      3.54 o 
   0   2   9     9405.75     9017.02    391.82 o 
   1   2   9     2833.06     2900.62     37.31 o 
   2   2   9        6.49       16.92      3.37 o 
   3   2   9     3840.53     3929.96     63.93 o 
   4   2   9     2019.19     1918.87     41.29 o 
   5   2   9      347.74      357.62     20.34 o 
   6   2   9     2135.50     2009.14     49.31 o 
   7   2   9      193.68      197.28     18.16 o 
   8   2   9        9.59        2.53      9.42 o 
   9   2   9      597.34      615.34     43.27 o 
  10   2   9      175.08      196.50     28.63 o 
 -10   3   9      440.36      483.83     32.52 o 
  -9   3   9      706.85      731.51     86.58 o 
  -8   3   9      149.19      147.56     15.13 o 
  -7   3   9     1386.90     1342.08     42.63 o 
  -6   3   9     2245.92     2171.95     45.81 o 
  -5   3   9     1169.91     1228.76     46.17 o 
  -4   3   9     2139.35     2035.96     91.76 o 
  -3   3   9    10057.75     9828.23    413.20 o 
  -2   3   9      254.73      216.55     11.55 o 
  -1   3   9     9885.63    10897.35    560.24 o 
   0   3   9     7347.74     8136.18    263.34 o 
   1   3   9      604.16      623.58     24.75 o 
   2   3   9     1430.14     1470.25     29.52 o 
   3   3   9     2114.47     2117.97     48.45 o 
   4   3   9       13.25       11.80      6.96 o 
   5   3   9       21.42       21.26      9.19 o 
   6   3   9     2331.42     2287.01     53.80 o 
   7   3   9      121.40      121.47     16.01 o 
   8   3   9      105.87       91.53     15.58 o 
   9   3   9      827.79      745.88     73.53 o 
 -10   4   9      790.86      832.92     42.45 o 
  -9   4   9       52.59       61.89     14.51 o 
  -8   4   9       54.15       62.95     13.60 o 
  -7   4   9     1316.53     1334.33     47.37 o 
  -6   4   9     3168.68     3272.33     89.80 o 
  -5   4   9       59.69       62.80      9.43 o 
  -4   4   9     5531.47     5193.74    206.03 o 
  -3   4   9     3385.26     3360.13    104.28 o 
  -2   4   9      168.96      160.61      8.47 o 
  -1   4   9     5492.22     5821.66    271.18 o 
   0   4   9     2143.13     2284.31     95.96 o 
   1   4   9       14.47       15.25      2.89 o 
   2   4   9     1885.05     1999.94     59.56 o 
   3   4   9     1370.60     1357.83     51.53 o 
   4   4   9      214.54      221.41     15.91 o 
   5   4   9     2151.76     2129.93     50.02 o 
   6   4   9     1063.02     1074.56     38.35 o 
   7   4   9      389.17      369.91     25.07 o 
   8   4   9      606.62      558.52     32.18 o 
   9   4   9      304.64      337.27     27.83 o 
 -10   5   9      261.02      281.67     26.66 o 
  -9   5   9       27.06       25.30     12.29 o 
  -8   5   9       49.06       41.21     12.10 o 
  -7   5   9     1712.39     1738.65     47.54 o 
  -6   5   9      453.71      467.97     22.45 o 
  -5   5   9      137.36      130.72     12.06 o 
  -4   5   9     4591.40     4362.39    317.73 o 
  -3   5   9        6.59        7.64      4.20 o 
  -2   5   9     3238.12     3481.29    161.73 o 
  -1   5   9     2201.52     2246.10    100.95 o 
   0   5   9     1068.91     1146.58     56.36 o 
   1   5   9      728.30      707.16     69.60 o 
   2   5   9     2074.14     2173.96     75.60 o 
   3   5   9       49.04       55.35      9.84 o 
   4   5   9     1566.65     1580.20     54.59 o 
   5   5   9     2090.89     2095.73     51.05 o 
   6   5   9       63.48       62.11     12.70 o 
   7   5   9      684.13      642.89     32.81 o 
   8   5   9      698.23      643.23     34.80 o 
   9   5   9       90.54       86.51     17.20 o 
  -9   6   9      187.04      197.45     22.06 o 
  -8   6   9      471.81      488.01     43.23 o 
  -7   6   9      723.70      810.57     51.44 o 
  -6   6   9       23.80       41.72      9.52 o 
  -5   6   9     1212.80     1258.74     35.29 o 
  -4   6   9      885.54      928.14     61.75 o 
  -3   6   9     2528.25     2562.41    135.96 o 
  -2   6   9     3037.44     3218.90    121.25 o 
  -1   6   9     2808.89     2954.17    100.99 o 
   0   6   9      496.55      497.59     16.60 o 
   1   6   9     1884.32     1851.74    177.43 o 
   2   6   9      965.51     1050.51     28.63 o 
   3   6   9       46.80       47.16      9.64 o 
   4   6   9     1432.92     1403.91     40.98 o 
   5   6   9     1641.59     1531.83     45.32 o 
   6   6   9       43.58       41.85     11.91 o 
   7   6   9      228.32      233.02     21.66 o 
   8   6   9      319.74      321.82     26.15 o 
  -9   7   9      193.90      189.06     22.30 o 
  -8   7   9      588.04      591.54     42.73 o 
  -7   7   9       27.55       32.05     12.12 o 
  -6   7   9     1662.27     1669.68     78.77 o 
  -5   7   9     1060.20     1077.05     33.79 o 
  -4   7   9        0.08        9.66      7.43 o 
  -3   7   9     3887.10     3809.64    210.50 o 
  -2   7   9     1429.36     1492.04     65.91 o 
  -1   7   9      498.44      517.93     16.01 o 
   0   7   9     2037.53     2071.14     85.09 o 
   1   7   9     2106.19     1982.05    189.07 o 
   2   7   9       77.25       91.94     16.67 o 
   3   7   9     2036.50     2073.21     74.18 o 
   4   7   9      504.45      535.78     26.99 o 
   5   7   9        0.27        2.37      8.36 o 
   6   7   9      600.01      583.69     31.23 o 
   7   7   9      200.57      192.94     25.96 o 
   8   7   9        3.73      -10.64     13.15 o 
  -8   8   9      116.65      123.69     18.62 o 
  -7   8   9      375.94      437.60     39.33 o 
  -6   8   9     1406.88     1491.29     74.17 o 
  -5   8   9      204.35      178.01     17.71 o 
  -4   8   9       71.38       87.63     11.62 o 
  -3   8   9     2217.06     2132.38    146.91 o 
  -2   8   9      927.27      910.71     26.43 o 
  -1   8   9      187.48      197.31     11.24 o 
   0   8   9     2189.97     2197.72    114.36 o 
   1   8   9      300.46      298.80     28.22 o 
   2   8   9       12.78       24.24      9.42 o 
   3   8   9     1192.19     1216.82     69.51 o 
   4   8   9      101.67       77.34     13.08 o 
   5   8   9      177.35      176.68     18.18 o 
   6   8   9     1198.47     1181.59     79.83 o 
   7   8   9      153.43      145.57     34.71 o 
  -8   9   9        3.04       17.28     14.81 o 
  -7   9   9      950.64      978.86     91.83 o 
  -6   9   9      720.63      770.36     71.48 o 
  -5   9   9       63.73       68.21     13.18 o 
  -4   9   9      977.81     1015.11     63.06 o 
  -3   9   9     1468.11     1452.11    111.70 o 
  -2   9   9       35.32       21.82      6.86 o 
  -1   9   9      659.43      720.78     19.63 o 
   0   9   9     1180.34     1114.03    119.42 o 
   1   9   9       60.84       45.50     18.43 o 
   2   9   9      769.48      786.93     33.07 o 
   3   9   9     1134.03     1127.37     40.51 o 
   4   9   9       79.79       91.05     19.11 o 
   5   9   9      567.49      563.02     40.25 o 
   6   9   9      568.41      655.11     45.39 o 
  -7  10   9      653.93      623.24     37.33 o 
  -6  10   9       45.17       58.45     14.41 o 
  -5  10   9      480.73      497.10     30.62 o 
  -4  10   9      896.79      925.20     39.51 o 
  -3  10   9        9.91       22.22     10.35 o 
  -2  10   9      311.77      330.64     25.59 o 
  -1  10   9      770.45      851.31     35.55 o 
   0  10   9       95.20       67.49     23.54 o 
   1  10   9      717.67      581.81    147.32 o 
   2  10   9      661.50      483.75    145.29 o 
   3  10   9      182.75      204.91     25.59 o 
   4  10   9      235.29      227.42     27.17 o 
   5  10   9      464.18      485.83     39.62 o 
  -6  11   9       46.69       42.04     16.63 o 
  -5  11   9      351.51      367.40     28.13 o 
  -4  11   9      466.94      464.89     30.26 o 
  -3  11   9       40.46       52.09     13.42 o 
  -2  11   9     1310.00     1201.80    122.16 o 
  -1  11   9     1264.69     1215.04     88.84 o 
   0  11   9       14.43        4.29      6.00 o 
   1  11   9      758.16      570.25    242.09 o 
   2  11   9      419.21      422.78     34.49 o 
   3  11   9       10.84       19.51     14.44 o 
   4  11   9      445.99      421.12     55.15 o 
  -4  12   9      277.00      319.66     33.85 o 
  -3  12   9      430.83      446.40     54.95 o 
  -2  12   9      919.73      965.68     49.09 o 
  -1  12   9      133.23      151.56     32.01 o 
   0  12   9      352.89      344.77     45.12 o 
   1  12   9      310.06      340.91     47.43 o 
   2  12   9        0.75      -11.18     18.13 o 
  -3 -12  10      135.69       89.03     30.69 o 
  -2 -12  10      273.65      215.09     63.48 o 
  -1 -12  10        4.33       -1.84      6.81 o 
   0 -12  10      179.62      212.59     22.13 o 
   1 -12  10      547.04      562.47     29.66 o 
   2 -12  10       69.06       88.59     24.68 o 
   3 -12  10      223.35      256.58     30.60 o 
   4 -12  10      564.42      593.68     45.48 o 
  -5 -11  10      148.63      174.54     21.83 o 
  -4 -11  10      164.94      185.92     42.00 o 
  -3 -11  10      581.08      449.46    131.37 o 
  -2 -11  10      260.16      214.83     50.48 o 
  -1 -11  10      135.30      109.99     25.30 o 
   0 -11  10      668.40      660.15     34.34 o 
   1 -11  10      576.92      590.44     33.38 o 
   2 -11  10      149.28      132.31     17.75 o 
   3 -11  10      754.63      761.45     48.12 o 
   4 -11  10      513.36      585.67     43.48 o 
   5 -11  10       91.81      117.72     18.62 o 
  -6 -10  10      158.98      220.55     23.84 o 
  -5 -10  10       11.55       12.51     11.26 o 
  -4 -10  10      649.79      714.62     47.90 o 
  -3 -10  10      864.96      730.99    172.61 o 
  -2 -10  10      309.52      260.77     55.61 o 
  -1 -10  10      539.58      456.73     67.02 o 
   0 -10  10     1867.74     1856.87    103.70 o 
   1 -10  10      353.82      420.46     27.14 o 
   2 -10  10      785.03      810.38     39.23 o 
   3 -10  10      765.05      804.27     36.50 o 
   4 -10  10      109.19       95.42     19.61 o 
   5 -10  10      225.23      202.92     21.52 o 
   6 -10  10      203.54      204.14     22.14 o 
  -7  -9  10      586.44      686.60     39.11 o 
  -6  -9  10      298.24      331.32     27.18 o 
  -5  -9  10      176.24      182.48     20.26 o 
  -4  -9  10     1385.47     1385.09     42.07 o 
  -3  -9  10      684.96      552.68     87.91 o 
  -2  -9  10        3.86        6.84      6.05 o 
  -1  -9  10     1531.92     1418.26     69.96 o 
   0  -9  10      569.85      598.25     23.36 o 
   1  -9  10       17.71       17.51      7.59 o 
   2  -9  10      670.60      670.01     27.50 o 
   3  -9  10       95.59       80.82     13.06 o 
   4  -9  10      336.69      327.32     23.64 o 
   5  -9  10      954.71      949.67     34.91 o 
   6  -9  10      105.18      132.75     15.48 o 
   7  -9  10       19.05       17.83     10.02 o 
  -8  -8  10      266.06      327.14     28.02 o 
  -7  -8  10      355.14      383.27     28.83 o 
  -6  -8  10        5.38       10.56     10.17 o 
  -5  -8  10      490.22      526.85     26.09 o 
  -4  -8  10      813.41      774.35     30.20 o 
  -3  -8  10       72.49       53.43      8.85 o 
  -2  -8  10      124.97      127.67     13.07 o 
  -1  -8  10      309.30      329.11     18.19 o 
   0  -8  10       57.12       65.21     10.00 o 
   1  -8  10     1314.51     1281.68     48.09 o 
   2  -8  10      861.07      848.60     29.17 o 
   3  -8  10      263.31      244.41     14.54 o 
   4  -8  10      895.76      882.04     26.95 o 
   5  -8  10     1190.38     1256.89     34.25 o 
   6  -8  10        2.55       -3.09      7.81 o 
   7  -8  10      356.31      387.65     24.19 o 
   8  -8  10      616.30      718.12     49.61 o 
  -8  -7  10      334.83      345.33     27.57 o 
  -7  -7  10       18.03       21.35      9.39 o 
  -6  -7  10      107.71      125.55     14.03 o 
  -5  -7  10      520.40      516.00     24.62 o 
  -4  -7  10      160.81      171.32     14.60 o 
  -3  -7  10       36.43       41.52     10.46 o 
  -2  -7  10     2262.37     2085.41    196.22 o 
  -1  -7  10     1417.92     1321.22     61.74 o 
   0  -7  10     3309.31     3168.32     78.76 o 
   1  -7  10     5504.49     5547.85    163.01 o 
   2  -7  10      529.12      487.89     18.38 o 
   3  -7  10      402.32      392.15     17.03 o 
   4  -7  10     1371.38     1325.97     35.07 o 
   5  -7  10      867.38      915.35     27.96 o 
   6  -7  10       89.14       77.31      9.34 o 
   7  -7  10      583.60      642.32     25.76 o 
   8  -7  10      440.70      502.01     51.29 o 
  -9  -6  10      136.29      158.30     20.47 o 
  -8  -6  10      193.36      220.69     21.88 o 
  -7  -6  10       81.71       96.52     13.30 o 
  -6  -6  10      496.55      490.82     24.17 o 
  -5  -6  10     1076.02     1072.18     40.61 o 
  -4  -6  10      537.10      538.74     25.60 o 
  -3  -6  10     4050.23     3441.90    461.68 o 
  -2  -6  10     4944.86     5037.88    280.55 o 
  -1  -6  10      138.41      142.97     11.40 o 
   0  -6  10     2120.85     2197.45     80.64 o 
   1  -6  10     1231.53     1255.06     33.11 o 
   2  -6  10      123.90      126.69      9.74 o 
   3  -6  10      809.18      778.67     27.72 o 
   4  -6  10      729.27      784.94     28.78 o 
   5  -6  10      579.63      553.06     18.69 o 
   6  -6  10      212.16      240.97     13.65 o 
   7  -6  10      645.11      682.78     35.41 o 
   8  -6  10        0.43        8.46     14.81 o 
   9  -6  10      640.96      661.08     48.26 o 
  -9  -5  10       95.57      124.00     18.03 o 
  -8  -5  10       13.50       23.30      9.94 o 
  -7  -5  10      485.38      467.73     24.12 o 
  -6  -5  10     1247.66     1188.69     43.58 o 
  -5  -5  10     1306.04     1279.77     55.28 o 
  -4  -5  10      632.08      638.81     34.01 o 
  -3  -5  10     5454.41     4895.17    458.01 o 
  -2  -5  10     4146.67     4001.61    205.15 o 
  -1  -5  10     2617.26     2657.56     69.03 o 
   0  -5  10     1770.21     1791.11     55.73 o 
   1  -5  10       35.42       36.79      4.96 o 
   2  -5  10      724.71      699.88     25.17 o 
   3  -5  10      871.40      851.96     27.81 o 
   4  -5  10      429.79      402.59     20.13 o 
   5  -5  10       94.29       83.69      8.71 o 
   6  -5  10      819.72      845.84     24.86 o 
   7  -5  10      222.50      222.95     25.62 o 
   8  -5  10      528.08      571.23     41.30 o 
   9  -5  10      596.83      687.14     72.31 o 
 -10  -4  10      479.38      493.58     41.75 o 
  -9  -4  10      237.48      213.92     27.48 o 
  -8  -4  10       72.30       69.84     11.82 o 
  -7  -4  10     2115.05     2104.81     47.37 o 
  -6  -4  10     1444.43     1462.36     84.44 o 
  -5  -4  10       86.01       85.74     10.92 o 
  -4  -4  10     3155.99     3219.09    139.63 o 
  -3  -4  10     1371.43     1373.82     53.25 o 
  -2  -4  10       36.89       47.84      4.38 o 
  -1  -4  10     5162.38     5089.34    122.38 o 
   0  -4  10      355.83      369.50     17.92 o 
   1  -4  10       18.32       14.50      3.80 o 
   2  -4  10     3414.56     3342.38    155.28 o 
   3  -4  10      862.12      854.02     42.79 o 
   4  -4  10       26.92       23.91      5.77 o 
   5  -4  10     2148.82     2139.66     64.00 o 
   6  -4  10      964.14      895.92     33.81 o 
   7  -4  10        1.50        3.55     11.95 o 
   8  -4  10      567.96      543.97     51.48 o 
   9  -4  10      264.29      300.92     33.24 o 
 -10  -3  10      307.04      366.02     36.09 o 
  -9  -3  10       60.22       87.45     24.30 o 
  -8  -3  10        6.81       18.67      9.02 o 
  -7  -3  10      550.34      532.02     23.74 o 
  -6  -3  10      657.20      647.74     27.22 o 
  -5  -3  10      540.61      528.77     15.29 o 
  -4  -3  10     4098.18     4056.27    139.38 o 
  -3  -3  10       67.08       69.34      5.63 o 
  -2  -3  10     1773.10     1639.78     58.85 o 
  -1  -3  10     2329.29     2219.76     58.50 o 
   0  -3  10      998.07     1073.13     34.96 o 
   1  -3  10     5381.49     5363.76    259.90 o 
   2  -3  10     8610.46     8390.21    397.78 o 
   3  -3  10       54.75       60.06      6.49 o 
   4  -3  10      937.23      966.35     41.94 o 
   5  -3  10     3073.27     2945.02    124.12 o 
   6  -3  10      107.45      106.96     11.44 o 
   7  -3  10      215.92      217.12     24.47 o 
   8  -3  10      595.74      636.13     41.93 o 
   9  -3  10        3.52       -7.33     12.27 o 
  10  -3  10      106.15       95.50     22.90 o 
 -10  -2  10       25.24       36.83     17.45 o 
  -9  -2  10        2.00       10.52     10.75 o 
  -8  -2  10      405.19      407.74     26.32 o 
  -7  -2  10      481.52      459.60     18.93 o 
  -6  -2  10      570.98      552.21     19.30 o 
  -5  -2  10     3195.47     3229.95     84.58 o 
  -4  -2  10     1278.59     1328.49     44.93 o 
  -3  -2  10     4609.31     4678.97    170.46 o 
  -2  -2  10     9138.92     9499.12    348.16 o 
  -1  -2  10     1658.08     1708.05     62.17 o 
   0  -2  10     2355.74     2410.06    127.36 o 
   1  -2  10     8047.31     7909.27    446.14 o 
   2  -2  10    12127.60    12366.76    550.68 o 
   3  -2  10      818.14      831.53     37.65 o 
   4  -2  10     2189.18     2121.00     78.53 o 
   5  -2  10     1082.45     1132.45     29.21 o 
   6  -2  10      607.58      589.02     34.55 o 
   7  -2  10      471.53      488.81     34.06 o 
   8  -2  10      356.27      352.55     31.47 o 
   9  -2  10       56.76       52.29     18.12 o 
  10  -2  10      268.43      297.22     33.80 o 
 -10  -1  10        3.13       -7.36     13.99 o 
  -9  -1  10      381.94      348.19     25.35 o 
  -8  -1  10     1726.32     1712.38     42.90 o 
  -7  -1  10       14.06       37.65      8.70 o 
  -6  -1  10     3116.16     2996.77     72.07 o 
  -5  -1  10     3592.22     3389.79     39.67 o 
  -4  -1  10      218.03      212.24     11.05 o 
  -3  -1  10     4515.71     4439.32    128.86 o 
  -2  -1  10     8032.97     8207.34    305.29 o 
  -1  -1  10     1938.32     2021.32     86.37 o 
   0  -1  10      225.29      210.64     11.10 o 
   1  -1  10     6113.03     5852.25    321.91 o 
   2  -1  10     1664.55     1720.68     76.78 o 
   3  -1  10     1926.75     2001.93     58.05 o 
   4  -1  10      774.12      825.26     26.79 o 
   5  -1  10      743.93      731.50     23.98 o 
   6  -1  10     1222.85     1293.84     49.25 o 
   7  -1  10      484.66      475.16     33.05 o 
   8  -1  10      192.09      213.60     32.20 o 
   9  -1  10      527.22      631.93     43.89 o 
  10  -1  10      306.66      373.38     37.04 o 
 -10   0  10      106.91      102.34     17.95 o 
  -9   0  10      496.75      516.20     30.52 o 
  -8   0  10      837.30      801.89     30.17 o 
  -7   0  10      501.91      505.25     23.01 o 
  -6   0  10     2620.98     2561.08     39.33 o 
  -5   0  10     1540.62     1490.03     26.76 o 
  -4   0  10      870.61      877.73     33.29 o 
  -3   0  10     4130.44     4321.05     97.56 o 
  -2   0  10      510.47      456.85     14.32 o 
  -1   0  10      918.96      922.78     24.29 o 
   0   0  10     1767.37     1476.87     56.19 o 
   1   0  10     2038.60     2088.80    113.70 o 
   2   0  10      927.16      908.27     30.20 o 
   3   0  10     5683.18     6099.24    106.87 o 
   4   0  10      305.07      331.71     11.68 o 
   5   0  10      689.70      682.92     33.27 o 
   6   0  10     1506.73     1627.68    119.55 o 
   7   0  10      197.51      193.38     22.56 o 
   8   0  10       17.41       27.57     15.00 o 
   9   0  10      783.64      889.93     51.19 o 
  10   0  10      100.77      119.38     23.86 o 
 -10   1  10      690.62      716.36     38.32 o 
  -9   1  10      751.42      780.43     37.15 o 
  -8   1  10       36.30       43.58     10.44 o 
  -7   1  10     1298.72     1300.95     35.73 o 
  -6   1  10      636.05      632.59     19.62 o 
  -5   1  10       32.48       34.02      5.72 o 
  -4   1  10     2218.72     2151.85     59.00 o 
  -3   1  10       87.27       88.38      6.23 o 
  -2   1  10     2844.04     2883.06     74.36 o 
  -1   1  10     3414.30     3020.68    136.76 o 
   0   1  10    12937.44    12860.11    449.65 o 
   1   1  10       47.82       65.29      5.65 o 
   2   1  10     9406.13     9974.24    418.64 o 
   3   1  10     4534.13     4809.80    122.51 o 
   4   1  10        1.28        7.78      8.89 o 
   5   1  10     2501.36     2541.01     67.49 o 
   6   1  10      882.74      911.36     41.40 o 
   7   1  10        9.19       13.87     12.08 o 
   8   1  10      236.55      247.11     27.25 o 
   9   1  10      713.85      745.50     60.16 o 
  10   1  10        6.84       21.69     16.69 o 
 -10   2  10      706.33      678.75     38.72 o 
  -9   2  10      208.44      234.01     22.38 o 
  -8   2  10      237.23      253.61     18.47 o 
  -7   2  10      727.20      774.00     39.35 o 
  -6   2  10      606.48      602.03     23.65 o 
  -5   2  10      119.57      123.83      8.23 o 
  -4   2  10     2189.95     2067.59     68.56 o 
  -3   2  10     1588.69     1603.67     49.47 o 
  -2   2  10     2040.86     2028.15     89.31 o 
  -1   2  10    14194.10    14306.40    648.75 o 
   0   2  10     1094.32     1132.73     47.08 o 
   1   2  10     2864.13     3052.76     73.04 o 
   2   2  10     8670.82     9082.31    354.13 o 
   3   2  10      304.05      318.97     11.44 o 
   4   2  10      202.78      201.55     15.01 o 
   5   2  10     2611.96     2462.96    143.56 o 
   6   2  10      360.53      344.41     21.89 o 
   7   2  10       60.91       50.30     11.90 o 
   8   2  10      785.23      699.18     42.96 o 
   9   2  10      294.98      295.48     32.16 o 
 -10   3  10      243.52      292.58     26.58 o 
  -9   3  10      203.95      216.05     25.07 o 
  -8   3  10      783.77      805.25     54.17 o 
  -7   3  10      432.44      471.65     23.20 o 
  -6   3  10     1598.29     1598.60     53.52 o 
  -5   3  10     2102.36     2086.47     70.48 o 
  -4   3  10     3473.41     3347.75    124.24 o 
  -3   3  10      906.22      914.17     30.44 o 
  -2   3  10     5261.04     5428.29    210.06 o 
  -1   3  10     7138.75     7622.02    371.05 o 
   0   3  10      752.79      788.75     41.61 o 
   1   3  10     2766.69     3017.15    107.00 o 
   2   3  10     1089.29     1066.35     38.14 o 
   3   3  10      210.31      215.05     14.34 o 
   4   3  10      232.60      227.48     15.96 o 
   5   3  10     1854.97     1712.51     45.57 o 
   6   3  10        8.93        3.75      9.64 o 
   7   3  10      804.07      724.14     33.39 o 
   8   3  10      825.07      849.86     47.43 o 
   9   3  10       47.71       38.54     14.64 o 
 -10   4  10       91.08      106.52     18.60 o 
  -9   4  10      436.77      464.48     30.58 o 
  -8   4  10      968.78      957.24     39.99 o 
  -7   4  10       86.10       94.96     12.69 o 
  -6   4  10      652.80      677.59     30.33 o 
  -5   4  10     2959.86     2976.44     96.06 o 
  -4   4  10     2208.87     2120.67     90.28 o 
  -3   4  10     2435.92     2559.58    102.77 o 
  -2   4  10     3935.23     4104.20    186.63 o 
  -1   4  10        3.78        6.09      3.32 o 
   0   4  10     3375.38     2921.07    346.68 o 
   1   4  10       45.26       50.84      4.12 o 
   2   4  10       78.95       80.36      5.02 o 
   3   4  10      331.14      333.17     18.20 o 
   4   4  10     1064.71     1069.03     63.00 o 
   5   4  10     1366.65     1273.96     39.44 o 
   6   4  10      724.09      749.40     32.84 o 
   7   4  10     1284.52     1277.37     63.42 o 
   8   4  10      281.93      263.74     24.14 o 
   9   4  10      268.52      284.38     31.85 o 
 -10   5  10       95.21      136.85     20.61 o 
  -9   5  10      551.77      560.64     34.83 o 
  -8   5  10      225.58      245.21     23.28 o 
  -7   5  10        7.47       21.18      9.30 o 
  -6   5  10     1311.86     1386.86     76.70 o 
  -5   5  10      880.36      935.01     42.47 o 
  -4   5  10      412.06      423.45     20.70 o 
  -3   5  10     3563.19     3648.10    136.80 o 
  -2   5  10      742.41      841.03     27.73 o 
  -1   5  10      518.11      464.66     22.06 o 
   0   5  10     4308.31     4281.03    305.84 o 
   1   5  10       32.05       43.71      4.66 o 
   2   5  10        3.85        1.63      4.01 o 
   3   5  10     3576.91     3548.47    160.56 o 
   4   5  10     2285.22     2380.73     61.50 o 
   5   5  10        6.27        7.54      8.99 o 
   6   5  10     1077.55     1063.10     39.71 o 
   7   5  10      351.63      346.68     25.44 o 
   8   5  10       10.31       26.34     12.93 o 
   9   5  10      307.57      296.99     31.17 o 
  -9   6  10      165.14      162.23     20.76 o 
  -8   6  10      143.10      132.95     17.94 o 
  -7   6  10      260.00      252.22     21.80 o 
  -6   6  10      656.39      653.35     34.84 o 
  -5   6  10      198.28      205.95     15.20 o 
  -4   6  10     2838.29     2737.94    173.78 o 
  -3   6  10     3137.56     3270.30    118.81 o 
  -2   6  10       53.14       52.68      6.05 o 
  -1   6  10     2860.73     2818.40    125.27 o 
   0   6  10     2332.46     2276.68    156.85 o 
   1   6  10      525.51      478.14     55.93 o 
   2   6  10     1855.20     1976.66    101.86 o 
   3   6  10     2029.51     1952.07     95.52 o 
   4   6  10       51.04       54.69     11.25 o 
   5   6  10      160.37      183.18     17.66 o 
   6   6  10      822.31      801.98     35.81 o 
   7   6  10       10.88        4.69     10.05 o 
   8   6  10      209.93      176.60     21.00 o 
  -9   7  10       40.88       17.50     12.15 o 
  -8   7  10       51.16       71.48     15.42 o 
  -7   7  10     1359.59     1427.27    118.35 o 
  -6   7  10      463.04      484.17     28.25 o 
  -5   7  10      373.72      380.52     20.97 o 
  -4   7  10     4270.38     4175.46    314.48 o 
  -3   7  10      892.20      879.91     44.90 o 
  -2   7  10      839.62      868.75     44.13 o 
  -1   7  10     3079.08     3109.51    124.60 o 
   0   7  10     1770.93     1679.14    142.43 o 
   1   7  10      117.74      110.78     11.70 o 
   2   7  10     3500.56     3630.09    206.07 o 
   3   7  10     1311.81     1345.67     45.67 o 
   4   7  10      412.76      390.53     23.80 o 
   5   7  10      888.13      831.70     38.66 o 
   6   7  10      322.33      296.06     23.69 o 
   7   7  10      108.61      113.97     17.34 o 
   8   7  10      241.20      216.13     29.12 o 
  -8   8  10      447.83      521.28     33.68 o 
  -7   8  10     1655.50     1776.83     88.31 o 
  -6   8  10       49.07       58.78     13.61 o 
  -5   8  10     1432.85     1432.46     98.85 o 
  -4   8  10     1578.58     1738.66     61.62 o 
  -3   8  10        2.48        3.64      5.83 o 
  -2   8  10      208.10      221.71     10.30 o 
  -1   8  10     1065.80     1114.76     27.02 o 
   0   8  10        1.64        5.40      3.81 o 
   1   8  10      493.17      399.70     96.25 o 
   2   8  10     1096.42     1131.78     41.74 o 
   3   8  10        0.68        3.34      7.42 o 
   4   8  10      888.28      942.29     39.21 o 
   5   8  10      415.33      420.54     27.05 o 
   6   8  10        0.07        6.94     14.45 o 
   7   8  10      372.88      362.21     35.45 o 
  -7   9  10      416.67      419.04     30.47 o 
  -6   9  10      328.32      335.27     26.13 o 
  -5   9  10      976.67      990.28     55.91 o 
  -4   9  10       53.07       69.30     12.67 o 
  -3   9  10      319.30      307.63     20.49 o 
  -2   9  10       79.18       97.52     11.45 o 
  -1   9  10       80.50       90.51      8.25 o 
   0   9  10      918.45      881.68     69.91 o 
   1   9  10     1574.02     1600.56     58.69 o 
   2   9  10      635.20      602.68     38.25 o 
   3   9  10     1065.75     1051.47     39.75 o 
   4   9  10     1162.88     1106.65     74.23 o 
   5   9  10       85.47       67.10     27.00 o 
   6   9  10      182.66      155.41     37.79 o 
  -7  10  10        0.13        0.18     12.46 o 
  -6  10  10      572.04      644.29     36.37 o 
  -5  10  10       60.78       68.84     14.25 o 
  -4  10  10       11.77        7.07      9.32 o 
  -3  10  10      614.32      572.72     73.02 o 
  -2  10  10      691.86      693.63     38.74 o 
  -1  10  10      156.15      159.01     11.87 o 
   0  10  10     1918.33     1940.31    101.56 o 
   1  10  10     1575.59     1495.82     59.29 o 
   2  10  10        0.84       -4.15     10.08 o 
   4  10  10      360.35      354.79     49.36 o 
   5  10  10        7.63       14.27     19.67 o 
  -5  11  10        7.34       -1.87     12.32 o 
  -4  11  10      276.05      303.85     31.70 o 
  -3  11  10     1047.55     1117.22     73.85 o 
  -2  11  10       70.31       63.90     19.02 o 
  -1  11  10      205.15      218.70     25.63 o 
   0  11  10     1002.37     1062.73     51.53 o 
   1  11  10       75.99       91.40     27.38 o 
   2  11  10      154.41      202.46     37.79 o 
   3  11  10      577.60      549.93     60.55 o 
   4  11  10       21.85       18.13     20.82 o 
  -3  12  10      713.11      779.27     59.20 o 
  -2  12  10        3.24       10.08     13.99 o 
   0  12  10      509.83      497.87     53.99 o 
   1  12  10      110.19      105.28     29.69 o 
   2  12  10      332.22      338.98     48.59 o 
  -3 -12  11      350.03      226.63     72.12 o 
  -2 -12  11       11.01        4.43      8.29 o 
  -1 -12  11      385.08      378.11     78.82 o 
   0 -12  11       21.48       13.96      8.43 o 
   1 -12  11       95.76       76.80     13.18 o 
   2 -12  11      185.36      168.01     20.42 o 
   3 -12  11       93.93      103.59     21.12 o 
  -5 -11  11      175.79      181.25     22.43 o 
  -4 -11  11      361.32      380.96     29.72 o 
  -3 -11  11        0.48        2.81      7.52 o 
  -2 -11  11      343.70      276.53     63.28 o 
  -1 -11  11      408.97      357.65     53.61 o 
   0 -11  11        1.56       -0.90      7.20 o 
   1 -11  11      681.66      659.52     36.98 o 
   2 -11  11     1619.58     1736.52     56.53 o 
   3 -11  11      126.43      129.02     22.46 o 
   4 -11  11      448.17      465.46     39.22 o 
   5 -11  11      834.10      877.78     44.26 o 
  -6 -10  11       49.69       63.11     15.49 o 
  -5 -10  11      696.83      689.90     38.58 o 
  -4 -10  11       48.15       57.66     14.20 o 
  -3 -10  11      141.22      111.32     29.76 o 
  -2 -10  11      887.13      949.03     67.34 o 
  -1 -10  11      430.15      469.35     45.09 o 
   0 -10  11       12.61       18.31      8.75 o 
   1 -10  11     1141.41     1072.96     42.62 o 
   2 -10  11     1131.01     1123.37     43.52 o 
   3 -10  11       23.93       34.16     11.58 o 
   4 -10  11      706.88      738.62     46.35 o 
   5 -10  11      373.58      394.86     29.00 o 
   6 -10  11       14.58       12.56     10.71 o 
  -7  -9  11        5.11       11.37     12.46 o 
  -6  -9  11      375.90      424.52     30.70 o 
  -5  -9  11      748.75      745.38     38.21 o 
  -4  -9  11        1.03       16.21     10.53 o 
  -3  -9  11      211.49      174.50     51.82 o 
  -2  -9  11      669.75      649.42     94.37 o 
  -1  -9  11      241.36      230.31     23.17 o 
   0  -9  11      118.61      131.36     12.12 o 
   1  -9  11     1890.75     1778.85     57.72 o 
   2  -9  11      236.67      238.79     19.92 o 
   3  -9  11      609.78      623.38     38.31 o 
   4  -9  11      977.82     1022.22     55.92 o 
   5  -9  11        0.19       -3.44      8.13 o 
   6  -9  11      253.20      267.26     20.54 o 
   7  -9  11      244.70      281.41     21.97 o 
  -8  -8  11      170.32      206.75     23.66 o 
  -7  -8  11      329.03      384.27     29.38 o 
  -6  -8  11     1280.35     1306.71     49.49 o 
  -5  -8  11      309.89      329.17     21.32 o 
  -4  -8  11      221.39      216.34     17.03 o 
  -3  -8  11       52.04       46.87     11.51 o 
  -2  -8  11      549.50      531.08     61.04 o 
  -1  -8  11      106.01      121.04     10.82 o 
   0  -8  11     1217.85     1180.60     34.92 o 
   1  -8  11     1559.50     1520.73     39.43 o 
   2  -8  11      134.60      128.99     12.68 o 
   3  -8  11     1179.50     1206.58     50.35 o 
   4  -8  11      147.99      161.38     12.96 o 
   5  -8  11      553.50      576.37     26.75 o 
   6  -8  11      583.29      605.74     28.41 o 
   7  -8  11      290.61      333.47     22.78 o 
   8  -8  11        7.49       -9.04     14.08 o 
  -8  -7  11        4.76        9.53     11.71 o 
  -7  -7  11      520.67      549.99     32.77 o 
  -6  -7  11      290.61      286.80     19.95 o 
  -5  -7  11        3.21       -3.85      6.27 o 
  -4  -7  11      227.29      252.31     17.44 o 
  -3  -7  11      116.17      106.97     18.54 o 
  -2  -7  11        7.45       13.85      6.06 o 
  -1  -7  11     1242.55     1225.85     55.15 o 
   0  -7  11      194.67      206.33     14.73 o 
   1  -7  11      118.11      114.70     11.88 o 
   2  -7  11     2761.98     2766.46    113.60 o 
   3  -7  11      100.46      127.43     10.78 o 
   4  -7  11        1.71        3.69      6.00 o 
   5  -7  11      545.66      603.09     23.11 o 
   6  -7  11      769.85      797.41     25.10 o 
   7  -7  11      208.99      209.71     27.27 o 
   8  -7  11      438.71      488.58     41.01 o 
  -9  -6  11       61.07       75.09     16.20 o 
  -8  -6  11      185.77      208.02     21.84 o 
  -7  -6  11      608.93      600.01     28.19 o 
  -6  -6  11      104.08       98.45     12.69 o 
  -5  -6  11      230.27      247.19     17.21 o 
  -4  -6  11     2344.49     2372.30    150.63 o 
  -3  -6  11      472.12      414.87     58.99 o 
  -2  -6  11     2085.93     1922.79    150.87 o 
  -1  -6  11     5548.05     5525.20    240.13 o 
   0  -6  11      146.00      158.34     10.07 o 
   1  -6  11     2262.92     2267.35    112.93 o 
   2  -6  11     6375.07     6415.58    238.48 o 
   3  -6  11      352.21      335.35     15.56 o 
   4  -6  11       13.26       14.69      6.07 o 
   5  -6  11     1134.95     1105.45     33.69 o 
   6  -6  11      290.03      273.08     16.03 o 
   7  -6  11       56.28       58.38     17.35 o 
   8  -6  11      833.05      890.24     54.38 o 
  -9  -5  11       15.41       29.22     12.64 o 
  -8  -5  11      718.48      732.73     36.63 o 
  -7  -5  11      477.41      506.83     25.42 o 
  -6  -5  11        0.31       -0.09      7.20 o 
  -5  -5  11     1105.97     1125.07     53.48 o 
  -4  -5  11     1287.37     1291.65     66.50 o 
  -3  -5  11       28.05       42.59      8.72 o 
  -2  -5  11     5575.76     5381.29    261.06 o 
  -1  -5  11     4223.22     4292.15    149.17 o 
   0  -5  11        1.41        3.82      3.83 o 
   1  -5  11      540.04      528.88     24.03 o 
   2  -5  11     1366.83     1326.97     44.49 o 
   3  -5  11       19.30       12.74      5.38 o 
   4  -5  11      216.02      204.33     12.34 o 
   5  -5  11     1825.60     1654.19     85.51 o 
   6  -5  11       77.91       68.69     10.71 o 
   7  -5  11      658.45      700.71     42.81 o 
   8  -5  11      632.04      681.58     45.40 o 
   9  -5  11       81.00       76.33     21.25 o 
 -10  -4  11        0.30        6.58     16.22 o 
  -9  -4  11      193.41      217.31     28.07 o 
  -8  -4  11      243.86      298.19     20.47 o 
  -7  -4  11       18.97       32.04     10.18 o 
  -6  -4  11      156.35      177.99     14.93 o 
  -5  -4  11     2411.96     2413.28    123.88 o 
  -4  -4  11      935.76      966.92     60.63 o 
  -3  -4  11     1248.86     1232.67     61.57 o 
  -2  -4  11     4681.21     4518.78    205.81 o 
  -1  -4  11       12.02       17.17      3.60 o 
   0  -4  11     1802.66     1787.61     68.58 o 
   1  -4  11      874.27      865.70     42.48 o 
   2  -4  11        2.76        7.42      3.75 o 
   3  -4  11      892.25      797.60     38.86 o 
   4  -4  11     1741.84     1673.70     67.76 o 
   5  -4  11       43.15       50.94      6.99 o 
   6  -4  11     1632.47     1538.07     99.43 o 
   7  -4  11      817.91      919.13     56.50 o 
   8  -4  11      120.49      106.46     21.40 o 
   9  -4  11      357.04      403.43     37.73 o 
 -10  -3  11       68.12       76.03     21.19 o 
  -9  -3  11      345.45      338.43     32.97 o 
  -8  -3  11      692.02      660.98     28.25 o 
  -7  -3  11      233.80      240.04     17.11 o 
  -6  -3  11     1679.56     1670.80     44.81 o 
  -5  -3  11     3496.12     3416.11    132.15 o 
  -4  -3  11      353.43      353.69     12.21 o 
  -3  -3  11     3845.38     3810.37    162.11 o 
  -2  -3  11       74.45       65.81      4.97 o 
  -1  -3  11     2637.32     2731.07     85.50 o 
   0  -3  11     1320.08     1313.46     60.87 o 
   1  -3  11     2092.59     2080.72    109.60 o 
   2  -3  11        8.50       10.08      3.85 o 
   3  -3  11     1492.29     1491.80     84.48 o 
   4  -3  11     1349.66     1308.47     62.94 o 
   5  -3  11      232.25      229.42     14.15 o 
   6  -3  11     3340.26     3147.11    312.62 o 
   7  -3  11      495.34      501.78     43.80 o 
   8  -3  11        1.28        9.64     13.61 o 
   9  -3  11      275.18      309.58     32.97 o 
 -10  -2  11      145.80      128.34     23.96 o 
  -9  -2  11      215.84      199.49     26.07 o 
  -8  -2  11      436.47      393.48     26.27 o 
  -7  -2  11      248.38      241.65     14.51 o 
  -6  -2  11     1409.52     1434.81     30.78 o 
  -5  -2  11      436.42      450.82     15.48 o 
  -4  -2  11     4287.72     4294.71    156.98 o 
  -3  -2  11     3678.28     3720.51    139.93 o 
  -2  -2  11        3.55       24.34      6.28 o 
  -1  -2  11     3571.35     3314.41    120.93 o 
   0  -2  11     2258.05     2145.00    119.61 o 
   1  -2  11      787.25      804.36     40.23 o 
   2  -2  11     1935.31     1879.58     98.80 o 
   3  -2  11     3793.65     3721.53    171.33 o 
   4  -2  11     2102.33     2121.67     90.74 o 
   5  -2  11     3105.41     3067.50    208.10 o 
   6  -2  11     2474.28     2536.17    122.25 o 
   7  -2  11       12.30       19.86     13.09 o 
   8  -2  11      294.46      267.25     56.88 o 
   9  -2  11      329.76      371.16     35.48 o 
 -10  -1  11      213.06      227.98     29.81 o 
  -9  -1  11      153.68      134.19     22.28 o 
  -8  -1  11       14.17       18.88      9.75 o 
  -7  -1  11     2009.74     1972.37     37.89 o 
  -6  -1  11      218.89      195.00     12.64 o 
  -5  -1  11      625.29      619.10     17.77 o 
  -4  -1  11     5692.80     5111.89    176.68 o 
  -3  -1  11      543.50      525.65     20.51 o 
  -2  -1  11       40.66       41.33      4.49 o 
  -1  -1  11     4577.11     4449.06    193.68 o 
   0  -1  11     2483.48     2441.17    156.44 o 
   1  -1  11      136.35      152.93      8.74 o 
   2  -1  11     5104.34     5023.06    250.51 o 
   3  -1  11     1830.00     1913.19     65.95 o 
   4  -1  11      116.24      117.00      6.30 o 
   5  -1  11     2050.59     2273.80     73.27 o 
   6  -1  11      177.77      173.94     20.52 o 
   7  -1  11      117.87      116.86     19.04 o 
   8  -1  11      772.92      744.54     44.26 o 
   9  -1  11      105.35       96.69     21.40 o 
 -10   0  11      186.41      204.71     28.65 o 
  -9   0  11        1.61       -2.83     10.38 o 
  -8   0  11      633.56      630.97     27.35 o 
  -7   0  11     2383.66     2364.20     48.20 o 
  -6   0  11       17.87       15.45      6.82 o 
  -5   0  11     3141.70     3074.53     42.40 o 
  -4   0  11     3277.34     3118.48     62.49 o 
  -3   0  11       45.28       57.51      5.66 o 
  -2   0  11      340.56      341.03     12.01 o 
  -1   0  11     9360.54     8393.00    297.15 o 
   0   0  11      855.06      910.98     51.11 o 
   1   0  11      130.50      121.17      7.80 o 
   2   0  11     5643.42     6034.92    255.45 o 
   3   0  11        9.07        8.29      3.41 o 
   4   0  11     3663.80     3678.66    121.26 o 
   5   0  11     2176.63     2232.57     63.44 o 
   6   0  11      397.97      439.14     35.29 o 
   7   0  11      307.21      324.06     28.20 o 
   8   0  11      908.60      947.95     49.60 o 
   9   0  11        1.45        2.44     14.17 o 
 -10   1  11      192.53      224.40     37.92 o 
  -9   1  11       79.31       77.35     15.36 o 
  -8   1  11     1667.05     1674.87     47.49 o 
  -7   1  11       87.91      100.20     12.65 o 
  -6   1  11     1920.02     1879.11     39.46 o 
  -5   1  11     1800.03     1818.74     35.93 o 
  -4   1  11      451.19      387.43     15.55 o 
  -3   1  11      738.38      710.34     26.93 o 
  -2   1  11      129.11      110.48      7.16 o 
  -1   1  11     1939.80     1859.75     81.74 o 
   0   1  11     2074.87     2053.29     72.28 o 
   1   1  11     7484.32     7633.30    267.26 o 
   2   1  11      493.86      512.44     22.63 o 
   3   1  11     4536.82     4749.41    156.91 o 
   4   1  11     2768.70     2898.32     61.70 o 
   5   1  11      390.59      414.44     27.01 o 
   6   1  11      747.73      767.54     38.69 o 
   7   1  11      388.17      404.19     31.20 o 
   8   1  11      496.07      532.60     38.10 o 
   9   1  11       66.78       71.32     20.04 o 
 -10   2  11        3.50       14.53     12.96 o 
  -9   2  11      788.53      766.37     37.42 o 
  -8   2  11      943.17      967.47     34.96 o 
  -7   2  11     1409.58     1413.18     38.40 o 
  -6   2  11     2289.79     2194.10     52.27 o 
  -5   2  11      219.18      201.37     10.34 o 
  -4   2  11      312.05      275.51     11.21 o 
  -3   2  11      532.56      508.28     19.80 o 
  -2   2  11     1161.67     1196.86     58.75 o 
  -1   2  11       55.63       51.54      6.61 o 
   0   2  11    11003.37    11158.58    445.03 o 
   1   2  11     3781.72     3768.04     97.63 o 
   2   2  11        5.41       17.16      4.50 o 
   3   2  11     4230.83     4206.72    105.54 o 
   4   2  11      893.50      922.55     36.25 o 
   5   2  11      151.00      168.38     18.80 o 
   6   2  11      618.33      641.54     36.16 o 
   7   2  11      411.10      426.33     32.02 o 
   8   2  11       67.08       64.72     18.10 o 
   9   2  11      513.59      552.81     42.02 o 
 -10   3  11      223.54      239.35     24.68 o 
  -9   3  11      750.81      785.33     52.23 o 
  -8   3  11      190.16      183.78     19.22 o 
  -7   3  11     1121.51     1199.37     59.23 o 
  -6   3  11     2516.30     2480.32     92.12 o 
  -5   3  11      651.41      639.36     20.57 o 
  -4   3  11     1887.14     1881.16     89.54 o 
  -3   3  11     4459.64     4412.89    220.76 o 
  -2   3  11     2150.04     2244.81     96.18 o 
  -1   3  11     1655.45     1817.07     90.58 o 
   0   3  11     7970.69     7802.06    414.85 o 
   1   3  11     2695.00     2873.95     61.49 o 
   2   3  11      535.41      529.36     14.64 o 
   3   3  11     2251.94     2244.80    107.26 o 
   4   3  11      215.88      219.31     16.06 o 
   5   3  11       23.56       28.69      9.91 o 
   6   3  11     1357.71     1311.90     68.91 o 
   7   3  11      201.72      176.73     18.50 o 
   8   3  11      319.47      328.45     35.09 o 
   9   3  11      460.50      498.95     40.61 o 
 -10   4  11      457.88      514.45     34.43 o 
  -9   4  11       34.31       53.56     14.45 o 
  -8   4  11       88.68      107.33     16.11 o 
  -7   4  11     1738.85     1850.30     83.49 o 
  -6   4  11      377.90      426.87     27.22 o 
  -5   4  11        0.60        3.38      5.22 o 
  -4   4  11     1860.70     1851.04     82.94 o 
  -3   4  11     1894.58     1923.64     86.49 o 
  -2   4  11       41.06       46.24      5.44 o 
  -1   4  11     4713.52     4876.42    203.20 o 
   0   4  11      307.49      323.26     22.34 o 
   1   4  11       65.55       70.13      4.82 o 
   2   4  11      156.59      154.74     10.47 o 
   3   4  11     1921.71     1914.64     93.52 o 
   4   4  11        0.62        0.33      7.82 o 
   5   4  11     1387.95     1405.54     42.12 o 
   6   4  11     1160.82     1106.71     40.01 o 
   7   4  11      240.17      215.55     20.78 o 
   8   4  11      941.61     1063.98     53.97 o 
   9   4  11      153.48      141.62     25.05 o 
  -9   5  11        7.14        1.44     10.66 o 
  -8   5  11      357.52      383.99     27.14 o 
  -7   5  11     1488.03     1461.89     79.55 o 
  -6   5  11      446.16      436.26     22.09 o 
  -5   5  11      512.18      551.19     24.79 o 
  -4   5  11     4544.21     4469.87    244.07 o 
  -3   5  11        6.31        2.74      4.20 o 
  -2   5  11      829.08      877.51     33.42 o 
  -1   5  11     2299.93     2271.41    115.00 o 
   0   5  11      216.73      196.07     19.80 o 
   1   5  11     1365.13     1451.33     56.79 o 
   2   5  11     2650.09     2762.20    111.83 o 
   3   5  11        3.02        0.65      6.97 o 
   4   5  11      650.29      666.49     32.38 o 
   5   5  11     1476.04     1600.03     54.49 o 
   6   5  11       78.50       86.26     14.96 o 
   7   5  11      575.90      569.37     32.05 o 
   8   5  11      575.07      559.99     33.84 o 
  -9   6  11      184.08      194.84     22.28 o 
  -8   6  11      331.54      374.65     30.77 o 
  -7   6  11      472.71      491.33     29.23 o 
  -6   6  11      107.52      113.62     14.85 o 
  -5   6  11     1196.20     1221.91     68.86 o 
  -4   6  11      858.97      845.81     41.82 o 
  -3   6  11     2074.22     2026.13     76.48 o 
  -2   6  11     2500.52     2611.94    137.64 o 
  -1   6  11     1098.41     1178.83     64.88 o 
   0   6  11     1755.09     1600.33    160.94 o 
   1   6  11     3699.42     4078.32    181.55 o 
   2   6  11     2698.73     2823.85    220.47 o 
   3   6  11      270.99      251.22     18.27 o 
   4   6  11     1544.18     1487.47     81.27 o 
   5   6  11     1275.07     1290.95     43.02 o 
   6   6  11      163.39      177.28     19.24 o 
   7   6  11      413.20      399.73     28.03 o 
   8   6  11      130.70      128.93     23.72 o 
  -9   7  11      145.16      122.26     22.86 o 
  -8   7  11      240.10      203.51     21.99 o 
  -7   7  11       32.04       46.41     13.34 o 
  -6   7  11      870.52      880.26     80.68 o 
  -5   7  11     1017.83     1074.82     39.62 o 
  -4   7  11       18.02       19.92      6.92 o 
  -3   7  11     3876.72     3862.45    165.76 o 
  -2   7  11     2223.36     2261.99     89.30 o 
  -1   7  11        1.20        0.41      3.50 o 
   0   7  11     1296.59     1260.86     72.29 o 
   1   7  11     1623.89     1689.86    104.31 o 
   2   7  11     1948.96     2003.31     83.78 o 
   3   7  11      872.88      906.95     51.34 o 
   4   7  11      767.98      749.79     32.71 o 
   5   7  11      128.40      133.03     31.04 o 
   6   7  11      629.76      589.17     41.00 o 
   7   7  11      119.86      104.04     20.72 o 
  -8   8  11      117.60      112.63     18.54 o 
  -7   8  11      236.43      296.13     25.54 o 
  -6   8  11     1757.49     1818.47    157.67 o 
  -5   8  11      161.23      177.78     18.22 o 
  -4   8  11      461.86      477.66     29.84 o 
  -3   8  11     1137.98     1167.49     82.41 o 
  -2   8  11      228.27      243.23     19.04 o 
  -1   8  11       50.41       51.62      6.41 o 
   0   8  11     1215.31     1206.32     50.94 o 
   1   8  11      905.87      854.69     42.40 o 
   2   8  11       26.16       17.77     10.75 o 
   3   8  11      940.44      852.05     44.51 o 
   4   8  11       24.41       27.40     12.51 o 
   5   8  11      185.81      179.46     23.83 o 
   6   8  11      763.99      644.41     65.95 o 
   7   8  11       18.26       21.21     22.37 o 
  -7   9  11      707.15      712.52     49.59 o 
  -6   9  11      852.70      831.16    120.13 o 
  -5   9  11        1.06        5.26     11.48 o 
  -4   9  11     1173.16     1162.49    145.19 o 
  -3   9  11      489.20      469.75     38.84 o 
  -2   9  11       21.94       19.16      9.18 o 
  -1   9  11      198.48      203.23     15.31 o 
   0   9  11      733.40      704.74     39.40 o 
   1   9  11      112.47       94.76     17.00 o 
   2   9  11      545.43      502.15     35.15 o 
   3   9  11     1004.12      938.57     66.91 o 
   4   9  11      117.18      117.19     20.48 o 
   5   9  11      597.30      468.56     56.69 o 
   6   9  11      384.37      359.81     52.83 o 
  -6  10  11        4.07        3.10     13.71 o 
  -5  10  11      297.55      343.23     33.81 o 
  -4  10  11      413.87      428.19     35.80 o 
  -3  10  11       10.03        4.88      7.73 o 
  -2  10  11      191.14      179.70     25.27 o 
  -1  10  11      810.74      813.24     32.84 o 
   0  10  11       66.12       49.05     14.85 o 
   1  10  11     1055.71      993.67     72.69 o 
   2  10  11     1268.10     1215.24     56.88 o 
   3  10  11       81.21      104.51     30.85 o 
   4  10  11      350.05      317.00     47.05 o 
   5  10  11      559.68      529.49     61.70 o 
  -5  11  11      220.46      257.96     31.20 o 
  -4  11  11      367.28      361.99     52.83 o 
  -3  11  11       55.88       59.37     17.78 o 
  -2  11  11     1441.78     1236.13    199.94 o 
  -1  11  11     1265.90     1094.46     76.74 o 
   0  11  11       15.79       14.32     13.22 o 
   1  11  11     1341.59     1261.82     83.30 o 
   2  11  11      780.31      701.87     66.33 o 
   3  11  11       30.30       26.61     22.37 o 
  -2  12  11      772.27      705.34     65.56 o 
  -1  12  11      353.01      293.72     45.31 o 
   1  12  11      319.63      323.17     46.28 o 
  -2 -12  12      371.74      277.79     78.78 o 
  -1 -12  12        0.65        6.24      8.37 o 
   0 -12  12      141.58      122.76     27.61 o 
   1 -12  12      332.57      348.44     31.29 o 
   2 -12  12       21.67       25.60     11.92 o 
  -4 -11  12       86.75       94.53     17.35 o 
  -3 -11  12      386.05      264.55     83.99 o 
  -2 -11  12      173.41      133.23     38.02 o 
  -1 -11  12      192.25      190.58     34.60 o 
   0 -11  12      389.58      425.73     29.48 o 
   1 -11  12      392.82      337.97     26.50 o 
   2 -11  12       34.65       37.23     12.76 o 
   3 -11  12      364.23      368.86     35.04 o 
   4 -11  12      394.36      404.54     40.30 o 
  -6 -10  12      266.05      266.20     26.07 o 
  -5 -10  12        2.88        7.02     10.88 o 
  -4 -10  12      635.06      656.46     36.90 o 
  -3 -10  12      689.92      570.82    154.56 o 
  -2 -10  12        0.91        3.58      7.61 o 
  -1 -10  12      691.10      630.34     80.54 o 
   0 -10  12      595.90      582.55     28.03 o 
   1 -10  12      269.29      270.92     25.41 o 
   2 -10  12      376.55      413.57     27.74 o 
   3 -10  12      933.01      953.65     40.90 o 
   4 -10  12      158.39      191.63     47.43 o 
   5 -10  12      286.93      302.89     26.76 o 
   6 -10  12      220.14      255.85     24.76 o 
  -7  -9  12      369.45      408.68     31.60 o 
  -6  -9  12      276.33      285.37     27.54 o 
  -5  -9  12      194.59      171.80     20.64 o 
  -4  -9  12      968.05      982.69     53.92 o 
  -3  -9  12      210.30      165.31     47.18 o 
  -2  -9  12      371.96      270.83     51.82 o 
  -1  -9  12      906.73      862.71    100.03 o 
   0  -9  12      492.85      502.09     24.58 o 
   1  -9  12      115.14      112.15     15.19 o 
   2  -9  12      955.25      999.85     67.33 o 
   3  -9  12      330.76      342.76     31.20 o 
   4  -9  12      121.94      103.26     19.54 o 
   5  -9  12      950.14     1057.67     43.72 o 
   6  -9  12       49.37       46.70     11.62 o 
  -7  -8  12      424.91      492.54     33.16 o 
  -6  -8  12        1.31        6.93     11.03 o 
  -5  -8  12      365.28      410.20     31.51 o 
  -4  -8  12      264.50      300.10     20.06 o 
  -3  -8  12       11.82        5.20      4.97 o 
  -2  -8  12      187.77      170.29     15.75 o 
  -1  -8  12      892.80      923.52     62.65 o 
   0  -8  12      641.92      652.92     28.46 o 
   1  -8  12      870.48      844.62     30.06 o 
   2  -8  12     1053.70     1032.83     44.33 o 
   3  -8  12       72.88       76.70     10.71 o 
   4  -8  12     1151.31     1219.17     32.59 o 
   5  -8  12     1292.23     1341.64     40.12 o 
   6  -8  12        3.65        2.24      8.20 o 
   7  -8  12      192.92      220.98     28.63 o 
  -8  -7  12      446.81      511.70     33.74 o 
  -7  -7  12       41.64       50.44     13.98 o 
  -6  -7  12      178.22      198.84     20.55 o 
  -5  -7  12      811.03      789.32     31.07 o 
  -4  -7  12       80.13       91.35     11.82 o 
  -3  -7  12      380.25      322.47     48.24 o 
  -2  -7  12     1769.56     1548.22    141.47 o 
  -1  -7  12      443.83      436.28     26.16 o 
   0  -7  12      777.07      798.73     32.06 o 
   1  -7  12     4185.79     4157.71    149.37 o 
   2  -7  12      812.07      824.33     32.99 o 
   3  -7  12      563.73      564.28     28.28 o 
   4  -7  12     1624.20     1639.14     41.93 o 
   5  -7  12      446.70      442.85     20.31 o 
   6  -7  12      108.11      115.02     12.30 o 
   7  -7  12      415.39      438.70     37.16 o 
   8  -7  12      406.52      455.51     40.29 o 
  -9  -6  12      196.59      202.01     23.11 o 
  -8  -6  12      419.29      471.21     31.47 o 
  -7  -6  12       29.53       49.84     13.09 o 
  -6  -6  12      310.62      336.46     23.55 o 
  -5  -6  12      497.91      526.26     33.36 o 
  -4  -6  12       33.15       36.46      8.93 o 
  -3  -6  12     1944.14     1870.76    112.33 o 
  -2  -6  12     3781.73     3486.97    258.50 o 
  -1  -6  12       27.93       44.74      7.55 o 
   0  -6  12     1778.75     1868.68     81.55 o 
   1  -6  12     1776.06     1733.51     97.84 o 
   2  -6  12      102.56      112.32     10.32 o 
   3  -6  12      393.84      381.59     16.82 o 
   4  -6  12     1124.98     1093.73     50.10 o 
   5  -6  12      174.03      157.20     11.28 o 
   6  -6  12      517.38      538.97     24.82 o 
   7  -6  12      921.25      990.36     52.48 o 
   8  -6  12        0.86        1.94     14.38 o 
  -9  -5  12      233.28      263.15     24.89 o 
  -8  -5  12       72.80       85.49     15.99 o 
  -7  -5  12      615.49      669.06     29.17 o 
  -6  -5  12      475.25      494.96     24.00 o 
  -5  -5  12       33.45       28.43      8.74 o 
  -4  -5  12     1090.88     1117.24     77.94 o 
  -3  -5  12     1735.45     1730.65    124.09 o 
  -2  -5  12     1610.31     1443.29    102.14 o 
  -1  -5  12      521.50      541.33     21.89 o 
   0  -5  12     1268.05     1220.61     55.94 o 
   1  -5  12       54.12       42.41      6.46 o 
   2  -5  12      957.30      944.59     35.92 o 
   3  -5  12     1614.66     1514.57     78.84 o 
   4  -5  12     1112.71     1150.14     51.51 o 
   5  -5  12      437.37      426.80     16.31 o 
   6  -5  12      891.76      930.65     71.67 o 
   7  -5  12      189.96      216.48     26.17 o 
   8  -5  12      369.73      416.02     36.76 o 
   9  -5  12      279.42      312.73     34.76 o 
  -9  -4  12      244.31      266.71     33.94 o 
  -8  -4  12      212.87      213.02     20.96 o 
  -7  -4  12     1312.05     1283.25     38.60 o 
  -6  -4  12      629.64      640.06     26.33 o 
  -5  -4  12       87.68       96.36     11.70 o 
  -4  -4  12     2113.03     2131.61    136.64 o 
  -3  -4  12      384.59      348.73     19.38 o 
  -2  -4  12        2.24       17.61      3.91 o 
  -1  -4  12     1887.94     1976.90     65.14 o 
   0  -4  12      892.36      885.28     38.72 o 
   1  -4  12      131.51      131.73      8.18 o 
   2  -4  12     1162.06     1136.77     53.92 o 
   3  -4  12      792.81      803.39     42.70 o 
   4  -4  12      224.32      223.28     14.11 o 
   5  -4  12     2726.77     2807.15    111.50 o 
   6  -4  12     1222.84     1170.65    140.75 o 
   7  -4  12        6.67       17.30     13.23 o 
   8  -4  12      737.09      796.95     48.40 o 
   9  -4  12      115.79      129.57     24.43 o 
 -10  -3  12      196.62      224.65     30.68 o 
  -9  -3  12        6.28        3.59     14.17 o 
  -8  -3  12       82.18       90.73     15.35 o 
  -7  -3  12      299.43      297.37     19.08 o 
  -6  -3  12      147.70      145.38     13.67 o 
  -5  -3  12       86.61       87.77     11.17 o 
  -4  -3  12     1394.96     1397.93     66.32 o 
  -3  -3  12       11.89       14.95      4.36 o 
  -2  -3  12     1507.69     1566.94     64.46 o 
  -1  -3  12     4077.38     4241.82    145.84 o 
   0  -3  12      896.92      892.91     46.93 o 
   1  -3  12     2588.26     2637.20    121.47 o 
   2  -3  12     1449.08     1452.36     91.52 o 
   3  -3  12      148.90      144.41      9.36 o 
   4  -3  12     1367.43     1395.57     70.26 o 
   5  -3  12     5212.39     5062.04    280.54 o 
   6  -3  12      121.21      144.27     18.17 o 
   7  -3  12      324.65      290.01     44.72 o 
   8  -3  12      970.99     1028.45     70.38 o 
   9  -3  12        6.95        7.91     14.54 o 
 -10  -2  12       60.83       79.92     21.34 o 
  -9  -2  12       11.22        6.31     13.90 o 
  -8  -2  12      970.42      947.56     52.46 o 
  -7  -2  12      292.86      297.71     18.55 o 
  -6  -2  12      512.99      473.38     18.53 o 
  -5  -2  12     3873.57     3764.37    109.14 o 
  -4  -2  12     1527.14     1379.32     69.73 o 
  -3  -2  12     2338.85     2258.77     88.53 o 
  -2  -2  12     3983.56     3858.33    179.21 o 
  -1  -2  12      522.05      566.78     21.71 o 
   0  -2  12     1716.30     1706.21    105.55 o 
   1  -2  12     2726.26     2711.48    129.00 o 
   2  -2  12     5559.42     5446.04    328.30 o 
   3  -2  12        1.69        8.51      4.35 o 
   4  -2  12      859.02      877.16     36.68 o 
   5  -2  12     3097.39     3044.30    612.21 o 
   6  -2  12       17.51        8.22      9.49 o 
   7  -2  12      866.82      811.31     76.65 o 
   8  -2  12      538.00      556.81     66.91 o 
   9  -2  12       58.58       48.74     17.84 o 
 -10  -1  12       24.54       42.66     18.95 o 
  -9  -1  12      214.75      234.05     41.84 o 
  -8  -1  12     1169.60     1149.83     36.36 o 
  -7  -1  12      492.37      442.92     19.08 o 
  -6  -1  12     1050.27     1017.21     24.34 o 
  -5  -1  12     5869.17     5800.81    108.39 o 
  -4  -1  12        8.28       14.46      4.98 o 
  -3  -1  12     6152.46     5960.54    149.91 o 
  -2  -1  12     6790.70     6772.92    254.95 o 
  -1  -1  12       86.63      106.99     11.26 o 
   0  -1  12     2068.52     2093.61    141.75 o 
   1  -1  12      888.53      757.43     47.31 o 
   2  -1  12      484.49      453.28     27.04 o 
   3  -1  12     1985.96     2029.37     92.68 o 
   4  -1  12     1568.25     1561.02    109.06 o 
   5  -1  12       10.61       12.67     10.18 o 
   6  -1  12      748.09      804.83     40.34 o 
   7  -1  12      303.58      357.78     44.73 o 
   8  -1  12       17.97        8.12     13.21 o 
   9  -1  12      374.42      432.67     40.11 o 
 -10   0  12      156.39      170.83     27.25 o 
  -9   0  12      452.13      467.96     29.55 o 
  -8   0  12      427.61      428.44     23.33 o 
  -7   0  12      309.33      313.82     19.26 o 
  -6   0  12     1475.01     1451.90     28.64 o 
  -5   0  12     1607.28     1574.89     28.13 o 
  -4   0  12     2234.22     2123.86     45.89 o 
  -3   0  12     1278.33     1217.30     33.31 o 
  -2   0  12      415.63      433.31     17.42 o 
  -1   0  12       76.81       75.98      6.95 o 
   0   0  12     2291.62     2067.35     68.48 o 
   1   0  12      968.16      980.06     56.39 o 
   2   0  12     1636.32     1872.44     73.33 o 
   3   0  12     5530.53     5795.80    181.52 o 
   4   0  12      164.55      176.53     23.07 o 
   5   0  12      916.65      952.38     39.72 o 
   6   0  12     1135.76     1228.04     66.33 o 
   7   0  12       51.70       50.44     15.36 o 
   8   0  12      157.11      154.91     23.30 o 
   9   0  12      516.28      547.83     47.05 o 
 -10   1  12      314.68      321.76     33.39 o 
  -9   1  12      440.69      432.83     32.94 o 
  -8   1  12       68.52       89.12     15.17 o 
  -7   1  12     1562.52     1619.26     47.46 o 
  -6   1  12     1420.68     1409.54     32.10 o 
  -5   1  12       86.83       85.68      7.83 o 
  -4   1  12      764.90      705.89     20.15 o 
  -3   1  12       14.41       16.98      4.29 o 
  -2   1  12     1085.23     1078.32     41.78 o 
  -1   1  12     3370.90     3290.80    153.28 o 
   0   1  12     3466.72     3305.70     95.41 o 
   1   1  12      708.25      701.96     23.77 o 
   2   1  12     5096.23     5519.34    243.65 o 
   3   1  12     2755.67     2878.68    145.40 o 
   4   1  12      147.25      179.18     17.60 o 
   5   1  12     2414.05     2535.93     69.80 o 
   6   1  12     1002.03     1064.83     45.79 o 
   7   1  12        4.99       11.79     12.23 o 
   8   1  12      388.82      474.07     59.39 o 
   9   1  12      539.16      638.95     73.47 o 
 -10   2  12      506.73      512.66     33.65 o 
  -9   2  12      122.63      113.88     17.38 o 
  -8   2  12       71.10       89.49     15.35 o 
  -7   2  12     1587.95     1674.34     55.98 o 
  -6   2  12       22.43       29.17      8.82 o 
  -5   2  12      589.94      582.16     27.74 o 
  -4   2  12     2431.11     2404.29     84.94 o 
  -3   2  12        4.21        0.85      3.42 o 
  -2   2  12     1854.27     1910.70     92.07 o 
  -1   2  12     5659.88     5627.30    161.64 o 
   0   2  12     1178.20     1124.96     37.06 o 
   1   2  12      866.05      834.67     18.59 o 
   2   2  12    10087.08    10498.82    491.22 o 
   3   2  12       14.17       23.82      6.00 o 
   4   2  12      564.99      577.90     29.09 o 
   5   2  12     2088.15     2105.57     95.83 o 
   6   2  12      668.99      686.79     61.70 o 
   7   2  12       87.60       94.00     18.45 o 
   8   2  12      747.45      752.62     45.38 o 
   9   2  12      149.38      158.99     26.07 o 
 -10   3  12      213.98      259.73     25.44 o 
  -9   3  12       12.44       10.66     11.57 o 
  -8   3  12      658.54      678.58     34.10 o 
  -7   3  12      789.36      795.66     30.54 o 
  -6   3  12      158.55      163.66     14.13 o 
  -5   3  12     1094.86     1042.08     62.77 o 
  -4   3  12     2258.80     2279.80     90.52 o 
  -3   3  12       62.24       75.93      6.55 o 
  -2   3  12     3224.90     3265.12    142.22 o 
  -1   3  12     6452.45     6330.24    259.89 o 
   0   3  12       25.05       17.81      5.07 o 
   1   3  12      788.51      767.29     19.20 o 
   2   3  12     4670.98     4659.33    203.51 o 
   3   3  12        5.34        9.29      8.56 o 
   4   3  12      649.55      641.36     31.03 o 
   5   3  12     2647.59     2497.74    176.36 o 
   6   3  12       32.55       33.71     13.84 o 
   7   3  12      977.08      983.04     48.37 o 
   8   3  12      364.58      404.27     34.79 o 
   9   3  12      103.30      112.32     23.53 o 
 -10   4  12       38.86       37.44     17.55 o 
  -9   4  12      444.06      502.02     33.47 o 
  -8   4  12     1202.56     1247.61     84.82 o 
  -7   4  12      266.58      256.74     21.44 o 
  -6   4  12      974.99     1045.16     62.06 o 
  -5   4  12     2018.77     1878.22    116.93 o 
  -4   4  12      166.76      175.15     11.77 o 
  -3   4  12     1175.22     1180.87     55.30 o 
  -2   4  12     3714.19     3736.23    168.21 o 
  -1   4  12     1148.85     1204.93     51.99 o 
   0   4  12      746.53      780.96     47.31 o 
   1   4  12      670.61      700.25     34.66 o 
   2   4  12     1019.32      950.06     59.59 o 
   3   4  12     1070.23     1029.51     72.50 o 
   4   4  12     1407.44     1414.13     88.81 o 
   5   4  12      283.17      276.95     20.25 o 
   6   4  12     1338.35     1320.21     67.41 o 
   7   4  12      389.64      392.74     34.32 o 
   8   4  12       91.35       71.35     18.70 o 
  -9   5  12      628.95      725.22     62.77 o 
  -8   5  12      170.73      184.83     20.18 o 
  -7   5  12      168.42      196.54     19.54 o 
  -6   5  12      532.47      604.89     28.39 o 
  -5   5  12      430.10      427.06     47.03 o 
  -4   5  12       43.06       41.25      7.15 o 
  -3   5  12     1402.86     1337.36     48.15 o 
  -2   5  12     1087.25     1089.47     28.83 o 
  -1   5  12       43.28       55.24      7.30 o 
   0   5  12     2139.92     2166.40    163.70 o 
   1   5  12      657.70      734.40     28.51 o 
   2   5  12      302.10      280.82     54.95 o 
   3   5  12     2130.37     2114.84     64.73 o 
   4   5  12      379.47      357.88     28.63 o 
   5   5  12       78.68       66.00     15.81 o 
   6   5  12     1579.51     1503.99     62.43 o 
   7   5  12      134.18      143.47     50.52 o 
   8   5  12        0.18        4.00     11.69 o 
  -9   6  12      275.37      296.55     26.66 o 
  -8   6  12       11.52        6.04     10.46 o 
  -7   6  12      665.70      647.64     33.52 o 
  -6   6  12      139.03      140.92     16.14 o 
  -5   6  12      138.57      140.68     13.29 o 
  -4   6  12      891.93      810.09     74.81 o 
  -3   6  12     3056.70     2874.79    164.26 o 
  -2   6  12        2.31        3.38      5.12 o 
  -1   6  12     2616.22     2537.15    138.77 o 
   0   6  12      918.92      914.66     75.38 o 
   1   6  12       32.06       25.68      8.69 o 
   2   6  12     1438.35     1359.01     72.50 o 
   3   6  12     1364.14     1258.76     57.27 o 
   4   6  12       64.13       72.08     15.81 o 
   5   6  12      568.69      471.77     74.04 o 
   6   6  12     1161.63     1034.93     53.27 o 
   7   6  12        0.78        1.66     12.30 o 
   8   6  12       72.42       89.30     21.89 o 
  -8   7  12      128.06      135.56     24.27 o 
  -7   7  12      962.24      974.56     73.66 o 
  -6   7  12       96.80       96.96     19.27 o 
  -5   7  12      212.28      207.06     24.23 o 
  -4   7  12     2120.65     2027.97    202.39 o 
  -3   7  12      495.44      492.44     39.46 o 
  -2   7  12      335.99      340.70     16.14 o 
  -1   7  12     1707.16     1636.74    113.93 o 
   0   7  12      696.65      695.28     44.20 o 
   1   7  12        5.87        5.67      8.99 o 
   2   7  12      845.45      796.67     41.63 o 
   3   7  12      921.25      867.30     44.70 o 
   4   7  12       14.05       13.02     10.50 o 
   5   7  12      899.77      830.73     47.12 o 
   6   7  12      483.09      466.45     37.58 o 
   7   7  12       15.94       28.90     15.81 o 
  -8   8  12      236.50      195.32     32.59 o 
  -7   8  12     1003.22     1026.83     78.48 o 
  -6   8  12        1.47       23.37     15.12 o 
  -5   8  12     1149.16     1142.37     94.29 o 
  -4   8  12     2224.29     1968.72    263.14 o 
  -3   8  12       84.81       72.51     13.08 o 
  -2   8  12     1135.83     1228.88     81.30 o 
  -1   8  12     1441.79     1487.46    111.88 o 
   0   8  12        0.58        3.82      7.56 o 
   1   8  12      192.32      164.33     20.42 o 
   2   8  12      746.76      659.45     54.38 o 
   3   8  12        0.10       -1.65     10.03 o 
   4   8  12      589.70      518.19     37.28 o 
   5   8  12      555.62      584.62     41.01 o 
   6   8  12        2.52       15.10     14.27 o 
  -7   9  12      192.94      194.73     46.86 o 
  -6   9  12      278.79      272.51     31.76 o 
  -5   9  12      895.26      908.17    100.27 o 
  -4   9  12      352.93      258.20     54.22 o 
  -3   9  12      253.60      282.75     29.92 o 
  -2   9  12      472.38      491.28     36.08 o 
  -1   9  12      503.97      492.62     33.45 o 
   0   9  12      458.31      412.95     53.03 o 
   1   9  12      766.61      725.93     41.85 o 
   2   9  12      176.62      166.97     22.36 o 
   3   9  12      418.85      421.10     34.18 o 
   4   9  12      799.17      791.48     47.18 o 
   5   9  12      128.90       83.30     29.69 o 
  -6  10  12      494.92      475.30     41.08 o 
  -5  10  12      483.89      464.21     91.20 o 
  -4  10  12        1.74       -1.95     11.40 o 
  -3  10  12     1338.13     1421.31    127.07 o 
  -2  10  12      382.78      318.07     40.49 o 
  -1  10  12        0.22        4.36     10.43 o 
   0  10  12     1268.67     1160.90     53.58 o 
   1  10  12      504.53      538.17     37.90 o 
   2  10  12        8.48       11.07     12.81 o 
   4  10  12      369.51      323.94     48.59 o 
  -4  11  12      381.38      413.72     56.30 o 
  -3  11  12      824.18      711.65    180.49 o 
  -2  11  12       86.78       77.96     18.94 o 
  -1  11  12      301.80      264.55     41.26 o 
   0  11  12     1110.80     1125.17     58.42 o 
   1  11  12       20.79       27.47     15.09 o 
   2  11  12      291.53      260.69     43.19 o 
   3  11  12      534.11      546.46     61.70 o 
  -1 -12  13      344.80      344.74    111.45 o 
   0 -12  13       81.21       67.37     22.12 o 
   1 -12  13       82.30       77.75     13.77 o 
  -4 -11  13      350.39      397.99     38.03 o 
  -3 -11  13       41.58       25.53      9.38 o 
  -2 -11  13      248.86      233.38     63.05 o 
  -1 -11  13      207.98      188.91     37.70 o 
   0 -11  13        4.46        5.33      7.78 o 
   1 -11  13      374.94      373.72     24.07 o 
   2 -11  13      695.69      751.73     38.73 o 
   3 -11  13       92.72       91.13     19.82 o 
   4 -11  13      153.47      143.11     24.40 o 
  -5 -10  13      268.07      324.84     27.80 o 
  -4 -10  13      201.28      224.33     34.06 o 
  -3 -10  13       60.44       47.56     15.77 o 
  -2 -10  13      979.69      842.76    183.15 o 
  -1 -10  13      239.96      236.00     34.40 o 
   0 -10  13       87.13       91.04     15.20 o 
   1 -10  13      863.64      902.57     40.47 o 
   2 -10  13      371.24      386.26     27.21 o 
   3 -10  13       16.18       24.08     11.05 o 
   4 -10  13      466.28      462.26     38.04 o 
   5 -10  13      294.62      280.72     25.37 o 
  -6  -9  13      254.93      255.64     25.20 o 
  -5  -9  13      755.58      815.35     40.95 o 
  -4  -9  13        0.14        1.95      9.66 o 
  -3  -9  13      642.68      590.11    134.40 o 
  -2  -9  13     1010.71      918.09    198.98 o 
  -1  -9  13      277.53      235.73     31.17 o 
   0  -9  13      142.89      140.33     14.57 o 
   1  -9  13      953.18      964.01     39.46 o 
   2  -9  13      126.85      128.12     16.10 o 
   3  -9  13      239.39      249.62     21.31 o 
   4  -9  13     1136.13     1231.98     83.49 o 
   5  -9  13        2.57       -3.17      8.66 o 
   6  -9  13      268.75      295.58     21.78 o 
  -7  -8  13      136.26      161.83     20.96 o 
  -6  -8  13      911.16      972.46     43.92 o 
  -5  -8  13      562.53      620.47     45.08 o 
  -4  -8  13      202.89      242.70     21.78 o 
  -3  -8  13      613.24      532.18    117.84 o 
  -2  -8  13      755.38      626.70     75.15 o 
  -1  -8  13       99.88       97.08     10.38 o 
   0  -8  13      661.12      682.21     42.00 o 
   1  -8  13      323.20      339.15     19.90 o 
   2  -8  13      335.04      325.78     19.58 o 
   3  -8  13      667.95      652.25     32.93 o 
   4  -8  13      243.59      255.86     18.16 o 
   5  -8  13      282.87      303.62     20.54 o 
   6  -8  13      407.27      457.45     25.42 o 
   7  -8  13      205.16      244.29     30.12 o 
  -8  -7  13        0.05       16.46     13.06 o 
  -7  -7  13      333.07      356.29     31.19 o 
  -6  -7  13      325.71      353.84     26.32 o 
  -5  -7  13       76.12       85.32     16.84 o 
  -4  -7  13      483.36      506.64     42.00 o 
  -3  -7  13      449.95      385.93     56.18 o 
  -2  -7  13        1.23        7.88      5.59 o 
  -1  -7  13      854.86      847.10     69.98 o 
   0  -7  13      670.93      730.33     34.20 o 
   1  -7  13       30.56       30.73      8.17 o 
   2  -7  13     2558.33     2562.48    100.36 o 
   3  -7  13      751.89      763.34     27.55 o 
   4  -7  13        5.25        1.25      6.02 o 
   5  -7  13     1039.50     1097.44     50.33 o 
   6  -7  13      545.60      655.06     42.20 o 
   7  -7  13       61.02       54.31     17.97 o 
  -8  -6  13       47.08       65.91     15.73 o 
  -7  -6  13      392.53      416.55     28.65 o 
  -6  -6  13       21.41       13.75     13.42 o 
  -5  -6  13      653.89      623.48     46.51 o 
  -4  -6  13      555.73      567.38     25.08 o 
  -3  -6  13       49.54       46.73      7.49 o 
  -2  -6  13        4.21        6.51      5.72 o 
  -1  -6  13     2532.16     2501.43    142.73 o 
   0  -6  13      513.61      504.30     23.23 o 
   1  -6  13      796.68      797.89     32.08 o 
   2  -6  13     5084.52     5247.23    217.87 o 
   3  -6  13     1869.49     1887.84     64.76 o 
   4  -6  13        5.35        4.74      5.88 o 
   5  -6  13      972.32     1013.42     40.81 o 
   6  -6  13      210.39      207.82     28.15 o 
   7  -6  13       22.00       19.91     14.70 o 
   8  -6  13      492.93      538.05     42.68 o 
  -9  -5  13       27.20       28.93     13.37 o 
  -8  -5  13      700.02      746.96     37.89 o 
  -7  -5  13       83.54       95.79     15.69 o 
  -6  -5  13      179.15      185.00     16.09 o 
  -5  -5  13     1519.20     1533.69     93.29 o 
  -4  -5  13      262.28      275.35     17.39 o 
  -3  -5  13       73.61       68.56      9.93 o 
  -2  -5  13     1553.88     1412.57    126.42 o 
  -1  -5  13     2626.33     2567.12    132.81 o 
   0  -5  13      129.06      123.17      9.48 o 
   1  -5  13     1198.97     1233.64     92.09 o 
   2  -5  13     3476.03     3406.38    157.07 o 
   3  -5  13      117.99      120.71     10.42 o 
   4  -5  13      389.38      379.12     16.85 o 
   5  -5  13      267.55      302.13     19.40 o 
   6  -5  13       78.50       81.17     14.11 o 
   7  -5  13      214.44      264.26     28.49 o 
   8  -5  13      381.45      452.75     38.40 o 
  -9  -4  13      222.72      273.37     31.77 o 
  -8  -4  13      916.76     1001.37     42.03 o 
  -7  -4  13        2.18       20.09      9.64 o 
  -6  -4  13      653.20      632.03     32.89 o 
  -5  -4  13     1331.36     1381.66     60.09 o 
  -4  -4  13       61.57       65.77     10.11 o 
  -3  -4  13      109.08      110.42      9.91 o 
  -2  -4  13     3117.87     3084.16    165.91 o 
  -1  -4  13     1991.90     2019.21     76.94 o 
   0  -4  13      353.66      389.49     15.72 o 
   1  -4  13     2338.14     2284.49    109.39 o 
   2  -4  13       68.44       61.31      6.62 o 
   3  -4  13     2580.72     2636.63    141.46 o 
   4  -4  13      998.45      959.29     35.34 o 
   5  -4  13       16.94       27.27      8.42 o 
   6  -4  13      442.92      360.68     30.66 o 
   7  -4  13      479.76      575.69     39.04 o 
   8  -4  13       61.76       54.10     18.37 o 
   9  -4  13      312.46      353.20     36.34 o 
  -9  -3  13      618.68      719.22     47.10 o 
  -8  -3  13      497.06      539.71     30.54 o 
  -7  -3  13      265.54      265.86     18.62 o 
  -6  -3  13      993.37      981.87     46.48 o 
  -5  -3  13     2516.49     2445.25    103.22 o 
  -4  -3  13       11.40       16.86      4.02 o 
  -3  -3  13     1390.43     1479.67     48.56 o 
  -2  -3  13     2122.20     2157.65     76.19 o 
  -1  -3  13     1558.86     1650.17     61.07 o 
   0  -3  13     3290.59     3569.99    193.25 o 
   1  -3  13     2481.16     2492.24    134.38 o 
   2  -3  13      522.41      514.42     27.25 o 
   3  -3  13     1546.04     1511.06     73.57 o 
   4  -3  13     1414.89     1407.20    100.42 o 
   5  -3  13       43.57       57.93     10.21 o 
   6  -3  13     2181.45     2114.25    210.30 o 
   7  -3  13      917.82      931.29    100.18 o 
   8  -3  13        8.11       16.45     15.09 o 
   9  -3  13      496.16      540.40     64.21 o 
 -10  -2  13      377.40      452.21     40.35 o 
  -9  -2  13      296.01      305.24     32.20 o 
  -8  -2  13      108.38       97.65     20.01 o 
  -7  -2  13       92.11      104.33     12.53 o 
  -6  -2  13      364.95      361.06     16.65 o 
  -5  -2  13      199.76      208.25     11.74 o 
  -4  -2  13     1152.41     1085.97     50.52 o 
  -3  -2  13     1589.05     1590.30     53.22 o 
  -2  -2  13        0.95        7.82      3.94 o 
  -1  -2  13     6584.22     6637.84    331.23 o 
   0  -2  13     1963.61     2097.16    128.94 o 
   1  -2  13      388.16      351.52     26.36 o 
   2  -2  13     2824.37     2734.68    168.94 o 
   3  -2  13     1745.33     1786.65     89.01 o 
   4  -2  13      255.19      246.71     20.29 o 
   5  -2  13      531.99      510.50     51.29 o 
   6  -2  13     1012.53      989.71    101.77 o 
   7  -2  13      278.36      285.23     44.30 o 
   8  -2  13      330.50      421.71     35.57 o 
   9  -2  13      285.81      320.59     34.07 o 
 -10  -1  13      376.21      434.46     39.40 o 
  -9  -1  13       38.17       64.20     18.37 o 
  -8  -1  13       22.53       12.89     13.72 o 
  -7  -1  13      179.09      218.59     14.27 o 
  -6  -1  13        6.68        1.73      5.03 o 
  -5  -1  13      882.74      872.65     21.87 o 
  -4  -1  13     4945.90     4778.05    117.90 o 
  -3  -1  13      942.12      992.46     39.18 o 
  -2  -1  13      688.93      716.53     36.42 o 
  -1  -1  13     7816.53     7972.18    461.65 o 
   0  -1  13      103.93      100.62      6.22 o 
   1  -1  13       21.53       30.29      4.17 o 
   2  -1  13     4405.68     4650.68    257.05 o 
   3  -1  13     1694.51     1712.90     81.35 o 
   4  -1  13      193.13      189.95     28.41 o 
   5  -1  13     1439.17     1649.78     69.03 o 
   6  -1  13      322.08      345.09     28.92 o 
   7  -1  13      105.61      127.98     20.43 o 
   8  -1  13      650.86      708.11    106.44 o 
   9  -1  13       96.35      113.28     22.91 o 
 -10   0  13       65.76       61.55     20.85 o 
  -9   0  13       40.51       45.69     13.49 o 
  -8   0  13      291.03      300.72     23.18 o 
  -7   0  13      810.60      812.51     29.61 o 
  -6   0  13       92.40       92.41      8.86 o 
  -5   0  13     1788.27     1567.75     84.42 o 
  -4   0  13     5186.32     4992.65    127.12 o 
  -3   0  13      282.38      277.83     11.12 o 
  -2   0  13     3477.03     3326.31     99.80 o 
  -1   0  13     4828.53     4347.59    137.27 o 
   0   0  13      296.51      302.99     12.37 o 
   1   0  13      122.59      116.89      7.88 o 
   2   0  13     3010.92     3384.10    150.99 o 
   3   0  13        1.48        3.69      5.15 o 
   4   0  13      384.04      455.21     65.17 o 
   5   0  13     2137.80     2310.40    157.92 o 
   6   0  13      194.65      233.44     23.65 o 
   7   0  13      345.43      346.74     29.98 o 
   8   0  13      652.94      699.82     59.97 o 
   9   0  13        1.18      -10.24     13.40 o 
 -10   1  13       36.00       43.10     15.20 o 
  -9   1  13       72.13       67.19     14.95 o 
  -8   1  13      814.27      875.92     40.42 o 
  -7   1  13      152.23      192.58     16.29 o 
  -6   1  13      389.70      403.10     18.20 o 
  -5   1  13     1243.15     1120.10     67.15 o 
  -4   1  13      821.51      813.41     29.81 o 
  -3   1  13      758.13      774.93     21.56 o 
  -2   1  13     1494.28     1408.72     55.19 o 
  -1   1  13      848.31      836.54     32.31 o 
   0   1  13      706.85      679.83     25.83 o 
   1   1  13     2549.88     2484.74     71.16 o 
   2   1  13      174.50      164.92      8.32 o 
   3   1  13     2223.69     2337.02    144.62 o 
   4   1  13     2716.01     2850.56    241.61 o 
   5   1  13     1459.17     1509.75     72.89 o 
   6   1  13     1066.35     1091.16     46.82 o 
   7   1  13      574.20      604.91     44.35 o 
   8   1  13      353.38      402.94     34.58 o 
   9   1  13       43.75       44.73     27.38 o 
 -10   2  13        2.11       -7.64     11.30 o 
  -9   2  13      172.93      188.68     20.89 o 
  -8   2  13      744.06      797.28     46.12 o 
  -7   2  13        0.39        2.76      8.31 o 
  -6   2  13     1259.67     1244.47     44.19 o 
  -5   2  13     2940.20     2742.96    130.49 o 
  -4   2  13       23.18       26.92      5.86 o 
  -3   2  13     2647.61     2588.11    102.46 o 
  -2   2  13     1765.71     1724.48     71.93 o 
  -1   2  13      364.12      318.24     14.54 o 
   0   2  13     3035.10     2947.15     88.60 o 
   1   2  13     5254.52     5462.21    193.54 o 
   2   2  13       73.29       98.43      9.47 o 
   3   2  13     4972.87     5043.06    134.98 o 
   4   2  13     2625.15     2687.93    102.58 o 
   5   2  13       63.90       61.35     14.64 o 
   6   2  13     1301.13     1364.47     85.03 o 
   7   2  13      207.91      171.23     33.94 o 
   8   2  13       34.66       43.19     24.30 o 
   9   2  13      267.85      291.93     48.21 o 
 -10   3  13       71.04       84.22     20.68 o 
  -9   3  13      294.23      306.79     25.70 o 
  -8   3  13      440.45      455.48     28.80 o 
  -7   3  13      638.22      693.24     38.14 o 
  -6   3  13      837.67      885.69     37.28 o 
  -5   3  13        6.29        5.48      5.18 o 
  -4   3  13     1086.51     1055.73     53.51 o 
  -3   3  13     2120.58     2057.06     95.64 o 
  -2   3  13      786.49      739.06     32.22 o 
  -1   3  13     1913.60     1922.30     71.42 o 
   0   3  13     2805.91     2771.27    119.73 o 
   1   3  13      588.78      625.13     24.88 o 
   2   3  13      673.57      639.34     26.50 o 
   3   3  13     2125.87     2125.28     89.08 o 
   4   3  13      758.00      747.76     55.53 o 
   5   3  13      267.91      263.78     36.25 o 
   6   3  13      795.49      888.91     67.10 o 
   7   3  13       43.63       18.90     18.90 o 
   8   3  13       71.26       61.70     27.00 o 
  -9   4  13      142.66      155.16     20.97 o 
  -8   4  13       65.53       59.62     14.14 o 
  -7   4  13     1900.95     2002.42    101.21 o 
  -6   4  13      114.31      118.87     15.73 o 
  -5   4  13      567.78      494.92     36.54 o 
  -4   4  13     4064.93     3818.24    187.73 o 
  -3   4  13      436.65      446.60     19.59 o 
  -2   4  13       46.87       51.45      7.58 o 
  -1   4  13     1823.78     1815.48     82.88 o 
   0   4  13     1604.79     1625.77     91.34 o 
   1   4  13       70.85       76.61     12.13 o 
   2   4  13     3725.74     3465.78    112.99 o 
   3   4  13      933.49      900.48     59.77 o 
   4   4  13      355.33      279.16     46.28 o 
   5   4  13     1059.13      895.26    150.21 o 
   6   4  13       29.99       25.45     12.81 o 
   7   4  13        8.75        7.71     17.74 o 
   8   4  13      227.92      271.49     44.35 o 
  -9   5  13       57.46       43.26     18.95 o 
  -8   5  13      859.05      792.43     79.83 o 
  -7   5  13     1201.41     1216.34     74.81 o 
  -6   5  13        0.53       -4.15      9.40 o 
  -5   5  13      128.68      117.58     20.82 o 
  -4   5  13     1683.51     1585.55     91.18 o 
  -3   5  13      336.94      294.29     15.97 o 
  -2   5  13       51.70       57.43      8.21 o 
  -1   5  13     2986.03     2988.74    203.11 o 
   0   5  13      229.04      227.61     12.50 o 
   1   5  13     4162.34     4436.83    268.99 o 
   2   5  13     3051.95     2566.37    277.86 o 
   3   5  13      497.36      513.84     98.53 o 
   4   5  13      668.43      630.53     53.22 o 
   5   5  13      661.28      603.37     97.95 o 
   6   5  13        4.36       16.34     12.14 o 
   7   5  13       83.27       63.15     17.29 o 
   8   5  13      517.33      428.07    167.95 o 
  -9   6  13      208.02      164.67     38.56 o 
  -8   6  13      447.53      423.41     37.92 o 
  -7   6  13      105.15       92.57     20.15 o 
  -6   6  13      116.66      118.45     20.13 o 
  -5   6  13       54.45       59.71     10.40 o 
  -4   6  13     1219.19     1215.47    113.00 o 
  -3   6  13       18.87        9.90      6.24 o 
  -2   6  13     1526.83     1540.71     76.54 o 
  -1   6  13     2552.72     2616.25    122.85 o 
   0   6  13     1629.35     1602.35     95.57 o 
   1   6  13     3463.66     2886.57    319.31 o 
   2   6  13     1856.03     1718.43     84.07 o 
   3   6  13      117.61       83.06     16.42 o 
   4   6  13     1305.87     1102.60    145.97 o 
   5   6  13     1314.19     1182.81     55.88 o 
   6   6  13       15.28       22.28     15.47 o 
   7   6  13      416.02      381.08     86.19 o 
  -8   7  13      373.47      346.13     35.69 o 
  -7   7  13        2.40        3.05     13.32 o 
  -6   7  13      394.38      397.14     61.70 o 
  -5   7  13      592.60      551.72     38.31 o 
  -4   7  13       42.12       42.06      9.80 o 
  -3   7  13     1212.49     1274.31     77.59 o 
  -2   7  13     1471.55     1580.06     84.33 o 
  -1   7  13       89.49      108.57     13.42 o 
   0   7  13     2417.56     2532.80    215.19 o 
   1   7  13     1492.68     1294.98    158.11 o 
   2   7  13       67.35       55.79     14.44 o 
   3   7  13      883.28      827.65     44.98 o 
   4   7  13      193.72      176.59     23.10 o 
   5   7  13      177.09      145.41     22.83 o 
   6   7  13      212.23      207.03     37.02 o 
   7   7  13      269.99      252.61     30.68 o 
  -7   8  13       66.53       73.05     25.65 o 
  -6   8  13      664.50      691.68    124.37 o 
  -5   8  13      507.50      471.04     84.46 o 
  -4   8  13      188.34      164.70     33.37 o 
  -3   8  13     1747.09     1782.72    139.55 o 
  -2   8  13      652.00      699.18     59.17 o 
  -1   8  13      344.97      359.32     22.70 o 
   0   8  13     1532.42     1281.54    153.10 o 
   1   8  13      147.61      139.99     19.63 o 
   2   8  13       10.61        4.97      9.64 o 
   3   8  13      958.61      924.39     67.10 o 
   4   8  13      267.58      266.06     28.21 o 
   5   8  13      114.46       94.74     20.11 o 
   6   8  13      639.54      588.96     86.58 o 
  -7   9  13      320.66      299.95     36.06 o 
  -6   9  13      668.97      677.20     47.41 o 
  -5   9  13      118.95      142.02     33.17 o 
  -4   9  13     1315.15     1059.60    224.01 o 
  -3   9  13      568.76      546.29     56.86 o 
  -2   9  13       16.38       13.03      8.92 o 
  -1   9  13      564.55      447.86     91.20 o 
   0   9  13      322.14      285.88     26.93 o 
   1   9  13       53.92       40.41     13.90 o 
   2   9  13      269.04      225.06     25.77 o 
   3   9  13      339.03      277.90     29.27 o 
   4   9  13       16.95       27.20     13.99 o 
   5   9  13      311.98      222.13     42.04 o 
  -5  10  13      101.53      128.07     23.49 o 
  -4  10  13      519.11      566.75     64.98 o 
  -3  10  13       23.58       29.95     11.45 o 
  -2  10  13      283.10      272.46     31.24 o 
  -1  10  13      590.89      633.61     59.39 o 
   0  10  13        8.10       -8.74     10.61 o 
   1  10  13      370.56      327.05     31.09 o 
   2  10  13      864.30      781.76     66.14 o 
   3  10  13      149.48      109.18     21.13 o 
   4  10  13      211.70      187.04     38.95 o 
  -4  11  13      533.65      583.88     53.99 o 
  -3  11  13      110.83       76.09     29.79 o 
  -2  11  13      624.92      526.19     52.06 o 
  -1  11  13      577.51      506.74     55.92 o 
   0  11  13        1.89       14.23     13.50 o 
   1  11  13      485.13      436.46     36.64 o 
   2  11  13      950.31      889.68     75.97 o 
  -3 -11  14      167.90      149.28     50.42 o 
  -2 -11  14      212.29      181.70     49.13 o 
  -1 -11  14       99.79       93.57     21.03 o 
   0 -11  14      464.52      467.02     57.61 o 
   1 -11  14      110.78      123.51     15.31 o 
   2 -11  14       55.06       51.68     13.55 o 
   3 -11  14      216.14      242.44     29.39 o 
  -5 -10  14       41.59       40.07     13.48 o 
  -4 -10  14      128.01      166.22     20.54 o 
  -3 -10  14      272.76      258.16     76.71 o 
  -2 -10  14        9.83       19.07      9.21 o 
  -1 -10  14      797.31      883.78     89.69 o 
   0 -10  14      560.15      602.45     45.55 o 
   1 -10  14       24.46       29.50     11.26 o 
   2 -10  14      321.10      345.36     26.12 o 
   3 -10  14      715.74      759.81     37.79 o 
   4 -10  14      195.72      242.69     29.02 o 
   5 -10  14      224.04      211.73     22.60 o 
  -6  -9  14      190.66      219.38     23.69 o 
  -5  -9  14      133.55      151.16     19.97 o 
  -4  -9  14      712.82      799.32     72.87 o 
  -3  -9  14      125.41       89.42     30.63 o 
  -2  -9  14      444.43      390.53     76.79 o 
  -1  -9  14     1057.80      946.31    122.70 o 
   0  -9  14      213.72      190.03     16.39 o 
   1  -9  14        4.85       -4.18      7.81 o 
   2  -9  14      595.05      599.71     32.02 o 
   3  -9  14      429.59      468.36     34.40 o 
   4  -9  14        1.63        2.46      9.22 o 
   5  -9  14      477.25      534.46     32.14 o 
   6  -9  14      102.54      129.96     32.39 o 
  -7  -8  14      210.30      238.01     24.57 o 
  -6  -8  14       50.69       67.36     15.79 o 
  -5  -8  14      515.24      554.60     42.28 o 
  -4  -8  14      590.53      644.33     57.06 o 
  -3  -8  14        7.16       13.78      7.76 o 
  -2  -8  14      641.14      575.02     94.23 o 
  -1  -8  14      602.99      575.10     43.03 o 
   0  -8  14      133.43      137.79     12.33 o 
   1  -8  14      155.11      147.28     14.07 o 
   2  -8  14      584.08      609.31     43.99 o 
   3  -8  14        5.83       11.65      8.63 o 
   4  -8  14      631.46      655.64     37.64 o 
   5  -8  14      515.75      573.46     27.31 o 
   6  -8  14       21.23       22.99     15.26 o 
   7  -8  14      210.96      235.49     30.13 o 
  -8  -7  14      281.51      313.31     27.72 o 
  -7  -7  14      295.62      331.88     27.52 o 
  -6  -7  14       18.99       18.01     11.31 o 
  -5  -7  14     1557.02     1634.77    159.80 o 
  -4  -7  14      427.08      445.85     32.19 o 
  -3  -7  14       92.96       86.23     13.40 o 
  -2  -7  14     2124.53     1826.56    182.79 o 
  -1  -7  14      115.69      109.56     10.35 o 
   0  -7  14      259.06      260.04     21.53 o 
   1  -7  14     1345.70     1388.51     62.90 o 
   2  -7  14      676.66      726.14     37.69 o 
   3  -7  14      500.62      498.36     24.46 o 
   4  -7  14     1143.83     1244.65     48.50 o 
   5  -7  14       78.65       85.94     10.03 o 
   6  -7  14      214.43      229.68     27.40 o 
   7  -7  14      381.19      419.87     37.35 o 
  -8  -6  14      290.13      326.07     27.29 o 
  -7  -6  14       42.52       36.98     12.90 o 
  -6  -6  14      370.38      393.91     27.50 o 
  -5  -6  14      581.96      632.93     39.29 o 
  -4  -6  14      102.55      100.83     12.49 o 
  -3  -6  14      168.33      193.25     25.78 o 
  -2  -6  14      384.25      351.15     40.47 o 
  -1  -6  14       19.31       25.87      6.48 o 
   0  -6  14      509.27      553.11     35.26 o 
   1  -6  14     3204.53     3363.40    199.86 o 
   2  -6  14        1.93        5.84      6.44 o 
   3  -6  14     1633.60     1644.06     78.51 o 
   4  -6  14      625.30      605.33     36.82 o 
   5  -6  14      340.62      342.77     20.91 o 
   6  -6  14      771.67      864.66     47.45 o 
   7  -6  14      359.75      412.99     64.02 o 
   8  -6  14        0.99       -1.24     13.75 o 
  -9  -5  14      271.07      329.18     35.29 o 
  -8  -5  14      170.56      190.64     21.52 o 
  -7  -5  14      406.53      432.73     28.55 o 
  -6  -5  14      627.46      669.92     54.73 o 
  -5  -5  14        1.30       10.67      8.11 o 
  -4  -5  14     1128.32     1178.46     83.48 o 
  -3  -5  14      958.91     1066.14     74.32 o 
  -2  -5  14      903.17      870.37     77.55 o 
  -1  -5  14      248.33      267.29     21.11 o 
   0  -5  14     2098.90     2299.04    150.48 o 
   1  -5  14     3256.33     3364.26    208.39 o 
   2  -5  14     1851.71     1853.70    109.78 o 
   3  -5  14     4256.92     4129.52    228.34 o 
   4  -5  14      239.06      243.55     18.96 o 
   5  -5  14     1337.20     1306.60     90.12 o 
   6  -5  14      452.01      441.79     57.67 o 
   7  -5  14       43.88       61.45     17.40 o 
   8  -5  14       53.76       49.32     17.95 o 
  -9  -4  14      199.51      210.45     29.24 o 
  -8  -4  14      243.83      267.65     23.98 o 
  -7  -4  14     1147.32     1192.73     64.16 o 
  -6  -4  14      234.30      266.09     18.44 o 
  -5  -4  14      218.86      234.81     16.67 o 
  -4  -4  14      653.16      679.08     46.75 o 
  -3  -4  14      828.06      834.33     75.20 o 
  -2  -4  14      777.01      755.31     42.53 o 
  -1  -4  14     2205.59     2254.29     88.47 o 
   0  -4  14     5048.59     5356.08    302.00 o 
   1  -4  14       41.04       36.25      6.13 o 
   2  -4  14     3917.63     3947.07    248.09 o 
   3  -4  14      130.14      140.92     13.75 o 
   4  -4  14        1.09       -4.23      4.86 o 
   5  -4  14     1424.10     1420.69     78.04 o 
   6  -4  14      181.36      156.47     17.32 o 
   7  -4  14        0.06       -4.30     11.11 o 
   8  -4  14      471.79      484.30     39.39 o 
  -9  -3  14        2.43       25.17     16.90 o 
  -8  -3  14      614.12      629.56     33.30 o 
  -7  -3  14      646.16      707.25     33.29 o 
  -6  -3  14       47.76       56.97     10.44 o 
  -5  -3  14       60.79       66.84     11.72 o 
  -4  -3  14      428.33      422.87     21.80 o 
  -3  -3  14     1098.48     1144.68     50.06 o 
  -2  -3  14      691.99      745.70     44.30 o 
  -1  -3  14     4715.79     4708.81    232.13 o 
   0  -3  14      286.95      344.65     20.81 o 
   1  -3  14      929.75      891.69     39.05 o 
   2  -3  14     1241.96     1268.09     73.07 o 
   3  -3  14      361.33      343.85     20.07 o 
   4  -3  14      687.10      676.18     57.61 o 
   5  -3  14     1876.45     1901.96    231.16 o 
   6  -3  14      155.07      155.54     17.11 o 
   7  -3  14      161.27      169.93     18.96 o 
   8  -3  14      847.50      951.56     71.92 o 
  -9  -2  14       35.43       70.71     19.70 o 
  -8  -2  14      592.88      675.57     71.73 o 
  -7  -2  14      112.46      124.48     15.50 o 
  -6  -2  14       94.87      111.04     12.27 o 
  -5  -2  14     1714.15     1710.86     51.87 o 
  -4  -2  14     2097.46     2056.47     90.43 o 
  -3  -2  14        4.40        8.03      4.69 o 
  -2  -2  14     3069.24     3133.26    169.35 o 
  -1  -2  14      290.39      301.46     15.11 o 
   0  -2  14      904.81      956.13     51.08 o 
   1  -2  14     1867.79     1889.50    102.42 o 
   2  -2  14      894.38      884.86     51.97 o 
   3  -2  14       28.87       30.67      6.01 o 
   4  -2  14      525.40      572.25     47.09 o 
   5  -2  14     2036.94     2118.32    210.42 o 
   6  -2  14       35.55       51.05     12.09 o 
   7  -2  14      454.66      466.02     56.21 o 
   8  -2  14      412.15      484.75     47.82 o 
   9  -2  14       46.53       50.74     18.81 o 
 -10  -1  14       18.80        8.10     22.37 o 
  -9  -1  14      256.20      248.78     29.51 o 
  -8  -1  14      228.48      283.36     28.72 o 
  -7  -1  14       62.06       48.79     10.60 o 
  -6  -1  14       85.71       87.62      8.85 o 
  -5  -1  14      966.75      976.38     23.53 o 
  -4  -1  14      853.47      855.96     34.61 o 
  -3  -1  14      467.22      455.60     16.50 o 
  -2  -1  14     4625.36     4182.88    167.31 o 
  -1  -1  14       43.86       57.50      7.40 o 
   0  -1  14     3660.87     3362.21    165.84 o 
   1  -1  14     3017.71     2870.90    139.47 o 
   2  -1  14      152.90      127.93     11.08 o 
   3  -1  14      203.78      222.32     16.20 o 
   4  -1  14     2165.92     2221.02    216.09 o 
   5  -1  14       96.26      105.51     16.77 o 
   6  -1  14      972.02     1091.18    105.67 o 
   7  -1  14      495.03      507.51     39.14 o 
   8  -1  14       14.17       22.12     15.75 o 
   9  -1  14      297.47      350.55     52.83 o 
 -10   0  14      192.43      212.42     29.59 o 
  -9   0  14      307.80      364.56     34.12 o 
  -8   0  14      142.47      152.45     18.05 o 
  -7   0  14      569.66      566.17     25.58 o 
  -6   0  14      619.79      604.25     19.66 o 
  -5   0  14      873.18      797.97     48.28 o 
  -4   0  14     1583.37     1524.63     38.86 o 
  -3   0  14     2605.39     2382.42     60.42 o 
  -2   0  14      939.47      910.36     44.41 o 
  -1   0  14      429.25      379.01     16.86 o 
   0   0  14     1801.92     1663.38     68.62 o 
   1   0  14      899.18      776.19     36.03 o 
   2   0  14      185.18      197.44     11.71 o 
   3   0  14     1902.84     1853.41    109.91 o 
   4   0  14     1812.93     1915.88     87.54 o 
   5   0  14      519.24      556.87     51.29 o 
   6   0  14     1239.86     1175.83     77.13 o 
   7   0  14       55.34       48.21     23.91 o 
   8   0  14      134.14      165.83     37.41 o 
   9   0  14      348.43      330.88     52.06 o 
 -10   1  14      247.64      301.57     45.89 o 
  -9   1  14      107.14       97.76     16.86 o 
  -8   1  14        1.09        9.08     11.16 o 
  -7   1  14     1477.66     1528.07     49.50 o 
  -6   1  14     2477.41     2524.79     49.67 o 
  -5   1  14      430.36      404.51     21.19 o 
  -4   1  14     3860.57     3704.72    105.88 o 
  -3   1  14     2257.39     2169.89     72.36 o 
  -2   1  14       63.10       54.95      7.14 o 
  -1   1  14     3969.40     3763.98    136.35 o 
   0   1  14     1354.81     1246.37     49.13 o 
   1   1  14      241.22      230.36     15.59 o 
   2   1  14     2403.68     2345.67     61.12 o 
   3   1  14     1283.64     1337.03     70.19 o 
   4   1  14        8.81        3.86     14.65 o 
   5   1  14     1761.24     1864.59     91.78 o 
   6   1  14      299.76      344.77     44.35 o 
   7   1  14        1.33        3.09     18.13 o 
   8   1  14      299.18      313.14     47.43 o 
   9   1  14      162.56      160.43     39.34 o 
  -9   2  14      140.29      142.03     19.16 o 
  -8   2  14       82.41       80.77     15.14 o 
  -7   2  14     2023.10     2109.69    123.48 o 
  -6   2  14      511.82      499.28     23.79 o 
  -5   2  14      131.12      120.47      9.58 o 
  -4   2  14     3948.80     3860.72    169.94 o 
  -3   2  14       34.58       39.70      7.06 o 
  -2   2  14     2039.66     1999.58     75.51 o 
  -1   2  14     2758.98     2785.80    115.35 o 
   0   2  14      233.68      240.37     12.65 o 
   1   2  14      272.33      252.46     12.04 o 
   2   2  14     4094.99     3910.09    121.28 o 
   3   2  14      227.67      232.93     32.01 o 
   4   2  14      672.52      658.68     53.60 o 
   5   2  14     1824.92     1939.79     94.48 o 
   6   2  14      101.53      109.52     28.15 o 
   7   2  14       82.29      102.97     29.31 o 
   8   2  14      422.65      411.87     53.60 o 
  -9   3  14       24.68       37.48     16.77 o 
  -8   3  14      307.56      296.59     30.67 o 
  -7   3  14      967.98      941.50     94.87 o 
  -6   3  14      193.54      191.90     18.81 o 
  -5   3  14     3241.71     2932.24    180.69 o 
  -4   3  14      209.71      194.20     12.58 o 
  -3   3  14     1022.98      933.76     51.05 o 
  -2   3  14      435.18      443.98     19.04 o 
  -1   3  14     2806.31     2758.62    115.33 o 
   0   3  14      195.09      207.72     11.93 o 
   1   3  14     1892.54     1822.63     48.99 o 
   2   3  14     4439.77     4193.24     70.68 o 
   3   3  14        6.83       10.41     14.65 o 
   4   3  14     1124.27     1235.22     73.27 o 
   5   3  14      546.54      535.27     51.29 o 
   6   3  14       81.88       69.03     24.68 o 
   7   3  14       90.81      109.91     29.31 o 
   8   3  14      269.77      268.41     44.73 o 
  -9   4  14      252.14      252.47     43.19 o 
  -8   4  14      894.05      854.85     71.73 o 
  -7   4  14       94.62       90.56     19.76 o 
  -6   4  14      492.07      501.12     35.45 o 
  -5   4  14     1795.01     1632.97    174.62 o 
  -4   4  14       87.71       99.75     10.06 o 
  -3   4  14      592.43      578.83     23.22 o 
  -2   4  14     1422.88     1410.25     53.10 o 
  -1   4  14     3446.42     3464.31    132.76 o 
   0   4  14      464.74      485.85     28.78 o 
   1   4  14     5443.77     5519.14    249.70 o 
   2   4  14     1521.95     1512.11     77.51 o 
   3   4  14     1616.52     1523.29     79.83 o 
   4   4  14      373.53      364.82     41.65 o 
   5   4  14       17.46       10.03     15.04 o 
   6   4  14      274.60      237.17     38.18 o 
   7   4  14      127.08      132.28     32.01 o 
   8   4  14      151.04      142.30     35.48 o 
  -9   5  14      296.97      324.96     64.21 o 
  -8   5  14      347.51      334.80     34.31 o 
  -7   5  14      411.69      425.15     35.99 o 
  -6   5  14      477.08      545.12     37.88 o 
  -5   5  14       97.43      100.85     12.97 o 
  -4   5  14        1.78       -0.82      7.83 o 
  -3   5  14      415.16      406.78     26.83 o 
  -2   5  14     3838.31     3873.28    195.04 o 
  -1   5  14       82.79       81.21      9.76 o 
   0   5  14     5774.98     5937.55    371.22 o 
   1   5  14     1683.74     1791.48     86.00 o 
   2   5  14      640.34      571.91     49.36 o 
   3   5  14     2233.21     2239.04     98.72 o 
   4   5  14       19.08       13.92     10.27 o 
   5   5  14      147.91      104.02     19.36 o 
   6   5  14      849.26      647.79    155.41 o 
   7   5  14      254.93      280.75     43.58 o 
  -8   6  14        0.96       -0.02     13.60 o 
  -7   6  14      601.36      617.37     49.36 o 
  -6   6  14      301.25      259.62     28.54 o 
  -5   6  14      342.23      248.64     50.11 o 
  -4   6  14      336.39      293.63     29.32 o 
  -3   6  14     1664.82     1694.35    103.75 o 
  -2   6  14      348.23      345.59     31.53 o 
  -1   6  14     2332.53     2364.30    132.81 o 
   0   6  14     1940.42     1846.33    140.31 o 
   1   6  14       24.63       29.69     16.20 o 
   2   6  14     1419.55     1121.62    148.86 o 
   3   6  14      823.42      656.12    128.03 o 
   4   6  14        2.06        1.82      9.50 o 
   5   6  14      211.88      231.28     26.86 o 
   6   6  14      878.99      735.77    167.75 o 
   7   6  14       52.38       36.51     25.65 o 
  -8   7  14       24.40       33.99     17.39 o 
  -7   7  14      500.36      461.20     64.21 o 
  -6   7  14      100.13       79.13     18.81 o 
  -5   7  14      142.86      108.69     28.83 o 
  -4   7  14     1145.69     1144.77    106.09 o 
  -3   7  14      113.96      146.28     16.59 o 
  -2   7  14      390.13      386.63     23.66 o 
  -1   7  14     2945.72     3223.89    169.54 o 
   0   7  14      271.11      303.89     38.56 o 
   1   7  14       67.57       50.38     13.40 o 
   2   7  14     1598.85     1397.00    133.63 o 
   3   7  14      642.56      548.25     71.15 o 
   4   7  14       85.14       72.94     22.75 o 
   5   7  14      634.63      528.95     42.42 o 
   6   7  14      299.72      257.86     75.78 o 
  -7   8  14      145.09      129.78     24.54 o 
  -6   8  14       41.78       34.67     15.84 o 
  -5   8  14      474.98      461.68     93.13 o 
  -4   8  14      970.47      953.02    143.46 o 
  -3   8  14       10.47       23.73     10.62 o 
  -2   8  14     1238.66     1260.61     87.00 o 
  -1   8  14     2061.75     2131.41    172.38 o 
   0   8  14       23.71        3.86     13.50 o 
   1   8  14      153.56      129.79     21.40 o 
   2   8  14      765.22      701.86     71.73 o 
   3   8  14       32.28       26.90     13.06 o 
   4   8  14      201.65      231.00     27.38 o 
   5   8  14      527.62      439.63     93.33 o 
  -6   9  14      141.03      144.27     25.32 o 
  -5   9  14      614.10      608.65    102.20 o 
  -4   9  14      546.39      484.87    106.05 o 
  -3   9  14      334.73      290.62     32.39 o 
  -2   9  14      691.28      742.69     45.89 o 
  -1   9  14      197.55      229.84     36.64 o 
   0   9  14      144.81      114.86     18.76 o 
   1   9  14      331.53      309.19     37.60 o 
   2   9  14      253.77      212.89     25.47 o 
   3   9  14      265.49      272.10     29.17 o 
   4   9  14      380.88      397.21     48.59 o 
  -5  10  14      794.18      879.78    102.00 o 
  -4  10  14       33.16       24.27     10.48 o 
  -3  10  14     1035.92      852.30     93.27 o 
  -2  10  14      374.80      362.50     47.43 o 
  -1  10  14       59.47       47.05     21.60 o 
   0  10  14      786.06      630.83    126.68 o 
   1  10  14      322.24      291.50     58.04 o 
   2  10  14        8.54       17.20     14.03 o 
   3  10  14      638.65      586.06     75.39 o 
  -3  11  14      364.77      253.74    102.97 o 
  -2  11  14        7.63        8.58     12.53 o 
  -1  11  14      242.20      195.14     37.41 o 
   0  11  14      497.22      390.10     95.45 o 
   1  11  14       76.21       68.51     17.85 o 
  -2 -11  15       89.47       77.05     21.63 o 
  -1 -11  15      231.60      196.34     44.96 o 
   0 -11  15       31.46       33.49     10.14 o 
   1 -11  15      195.87      223.68     19.91 o 
   2 -11  15      334.01      370.59     30.26 o 
  -4 -10  15       29.65       33.87     12.62 o 
  -3 -10  15       82.44       62.01     30.69 o 
  -2 -10  15      880.50      789.76    173.28 o 
  -1 -10  15      100.22       91.50     23.29 o 
   0 -10  15      110.48      110.46     20.36 o 
   1 -10  15      524.23      626.89     34.01 o 
   2 -10  15      175.14      177.52     23.24 o 
   3 -10  15        2.61        5.29      9.78 o 
   4 -10  15      465.18      559.96     42.26 o 
  -6  -9  15       66.99       64.21     19.09 o 
  -5  -9  15      477.16      559.71     42.05 o 
  -4  -9  15        2.07        4.09     10.65 o 
  -3  -9  15      744.97      634.29    143.58 o 
  -2  -9  15     1264.52     1133.84    235.10 o 
  -1  -9  15       13.02       12.73      8.73 o 
   0  -9  15      217.52      238.28     18.44 o 
   1  -9  15      675.11      716.90     47.90 o 
   2  -9  15       54.38       39.71     11.71 o 
   3  -9  15      189.37      193.77     19.89 o 
   4  -9  15      815.09      835.06     62.41 o 
   5  -9  15       48.37       40.83     12.27 o 
  -6  -8  15      416.79      458.29     31.91 o 
  -5  -8  15      327.84      359.18     27.67 o 
  -4  -8  15       97.05      106.18     16.51 o 
  -3  -8  15     1780.91     1434.70    347.19 o 
  -2  -8  15      626.21      541.61    100.31 o 
  -1  -8  15      444.28      429.41     56.22 o 
   0  -8  15      285.69      288.72     29.91 o 
   1  -8  15      294.76      323.74     23.30 o 
   2  -8  15      281.83      300.98     30.40 o 
   3  -8  15      579.63      582.91     33.86 o 
   4  -8  15      483.39      480.27     37.51 o 
   5  -8  15      115.82      118.18     14.48 o 
   6  -8  15      395.40      483.50     38.80 o 
  -7  -7  15      123.78      170.23     21.29 o 
  -6  -7  15      591.40      692.18     45.35 o 
  -5  -7  15       88.90      126.48     17.55 o 
  -4  -7  15      417.20      488.61     52.27 o 
  -3  -7  15      423.24      345.88     72.76 o 
  -2  -7  15        5.87       11.77      6.09 o 
  -1  -7  15      150.30      155.72     12.28 o 
   0  -7  15      622.42      646.15     40.98 o 
   1  -7  15       79.62       81.60     11.00 o 
   2  -7  15      986.90     1006.26     58.06 o 
   3  -7  15      747.24      776.47     36.38 o 
   4  -7  15       67.01       50.04      9.17 o 
   5  -7  15     1130.80     1294.14    128.82 o 
   6  -7  15      580.67      672.19     43.88 o 
   7  -7  15        9.27        4.97     13.98 o 
  -8  -6  15       20.16       25.31     13.04 o 
  -7  -6  15      432.74      505.71     46.93 o 
  -6  -6  15      113.47      119.80     16.92 o 
  -5  -6  15      509.11      551.95     67.92 o 
  -4  -6  15      870.27      876.13     61.72 o 
  -3  -6  15       22.19       14.31      7.69 o 
  -2  -6  15      782.12      654.02     82.45 o 
  -1  -6  15     1117.96     1092.23     85.28 o 
   0  -6  15       79.75       76.96      9.19 o 
   1  -6  15      480.68      511.58     28.32 o 
   2  -6  15     2449.30     2526.61    153.63 o 
   3  -6  15      658.63      663.49     55.36 o 
   4  -6  15      260.40      270.90     15.80 o 
   5  -6  15     1408.06     1428.68    115.06 o 
   6  -6  15       57.97       89.72     19.38 o 
   7  -6  15        3.92        6.37     13.15 o 
  -8  -5  15      464.89      498.75     32.48 o 
  -7  -5  15      236.92      241.87     22.66 o 
  -6  -5  15      184.05      208.10     20.10 o 
  -5  -5  15     1135.15     1211.59     52.63 o 
  -4  -5  15      265.57      323.26     31.75 o 
  -3  -5  15        9.12       14.71      7.66 o 
  -2  -5  15      857.29      813.78     69.60 o 
  -1  -5  15     1666.94     1658.81    130.75 o 
   0  -5  15      114.26      119.69      9.79 o 
   1  -5  15     3229.02     3326.47    186.18 o 
   2  -5  15     1958.43     2001.77    114.83 o 
   3  -5  15       16.41       15.32      6.53 o 
   4  -5  15     1018.09     1064.91     68.01 o 
   5  -5  15      216.23      206.66     24.19 o 
   6  -5  15      149.44      148.37     20.57 o 
   7  -5  15      117.39      152.11     29.31 o 
   8  -5  15      196.83      243.93     30.14 o 
  -9  -4  15       78.54      105.77     23.58 o 
  -8  -4  15      898.02      959.20     42.54 o 
  -7  -4  15        5.38       19.27     11.62 o 
  -6  -4  15      339.88      415.26     26.22 o 
  -5  -4  15      579.52      609.10     33.84 o 
  -4  -4  15       72.22       88.23     11.25 o 
  -3  -4  15      144.56      163.41     18.31 o 
  -2  -4  15     2537.25     2673.71    186.27 o 
  -1  -4  15     1462.93     1506.85     96.97 o 
   0  -4  15      590.30      567.77     36.79 o 
   1  -4  15     2501.75     2616.29    164.33 o 
   2  -4  15       77.00       79.81     11.34 o 
   3  -4  15     1244.61     1301.40     76.83 o 
   4  -4  15     1148.54     1223.16    113.55 o 
   5  -4  15      127.59      134.55     19.64 o 
   6  -4  15      259.25      258.88     23.88 o 
   7  -4  15      556.41      582.98     41.84 o 
   8  -4  15       73.20       87.96     22.75 o 
  -9  -3  15      457.19      497.09     41.00 o 
  -8  -3  15      338.27      400.82     35.20 o 
  -7  -3  15      144.64      147.46     17.59 o 
  -6  -3  15      347.02      345.04     20.47 o 
  -5  -3  15     1328.48     1343.59     69.75 o 
  -4  -3  15       19.09       24.22      8.22 o 
  -3  -3  15      844.74      830.16     39.94 o 
  -2  -3  15     1810.47     1857.14     67.68 o 
  -1  -3  15      120.98      117.79      8.96 o 
   0  -3  15     1236.84     1303.16     66.35 o 
   1  -3  15     1039.71     1034.81     65.51 o 
   2  -3  15      523.60      560.76     39.21 o 
   3  -3  15      901.11      886.58     45.81 o 
   4  -3  15     1445.36     1485.88    121.18 o 
   5  -3  15       13.01        8.08      9.23 o 
   6  -3  15      362.94      410.91     46.04 o 
   7  -3  15      627.87      606.34     67.60 o 
   8  -3  15        0.33       -3.09     21.21 o 
  -9  -2  15      302.25      345.60     34.43 o 
  -8  -2  15      105.90      125.42     22.07 o 
  -7  -2  15      202.01      230.89     20.16 o 
  -6  -2  15      331.52      361.43     20.29 o 
  -5  -2  15      317.43      328.16     15.88 o 
  -4  -2  15      256.55      271.58     12.87 o 
  -3  -2  15      261.05      263.25     13.86 o 
  -2  -2  15      151.62      141.00     10.59 o 
  -1  -2  15     4014.11     3949.01    173.50 o 
   0  -2  15     3706.98     3493.11    147.70 o 
   1  -2  15       33.52       31.13      6.49 o 
   2  -2  15     2452.25     2359.65    128.25 o 
   3  -2  15     1739.39     1641.09     99.13 o 
   4  -2  15        4.77       -4.38     10.99 o 
   5  -2  15     1450.31     1335.23    174.12 o 
   6  -2  15      569.03      487.66     35.61 o 
   7  -2  15      118.03       98.06     20.40 o 
   8  -2  15      445.47      365.98     52.45 o 
  -9  -1  15      160.22      171.03     25.89 o 
  -8  -1  15       95.81      103.69     20.32 o 
  -7  -1  15      423.60      461.35     26.42 o 
  -6  -1  15       76.12       75.18      9.33 o 
  -5  -1  15      390.94      338.73     31.78 o 
  -4  -1  15     3806.64     3565.85    106.23 o 
  -3  -1  15      704.37      691.86     23.83 o 
  -2  -1  15      356.60      348.24     15.28 o 
  -1  -1  15     6605.13     6266.89    222.65 o 
   0  -1  15      965.51      896.16     37.28 o 
   1  -1  15      159.78      165.86     14.61 o 
   2  -1  15     3890.05     3603.31    212.05 o 
   3  -1  15     1059.08      970.01     90.14 o 
   4  -1  15        8.89        1.77     10.50 o 
   5  -1  15     1517.96     1359.31    156.19 o 
   6  -1  15      238.35      262.24     39.72 o 
   7  -1  15       15.64       37.79     21.98 o 
   8  -1  15      626.25      651.74     66.72 o 
  -9   0  15       27.30       33.17     24.68 o 
  -8   0  15      529.76      554.51     38.76 o 
  -7   0  15      585.19      572.66     37.31 o 
  -6   0  15      128.49      119.88     11.29 o 
  -5   0  15     1157.60     1053.64     59.11 o 
  -4   0  15     3605.36     3404.67     54.44 o 
  -3   0  15      200.53      178.62     11.97 o 
  -2   0  15     1448.36     1367.93     55.92 o 
  -1   0  15     4376.64     4022.46    149.42 o 
   0   0  15      197.26      182.44     14.31 o 
   1   0  15      988.92      942.37     30.63 o 
   2   0  15     2110.64     1860.04    144.78 o 
   3   0  15        7.73        3.01      7.56 o 
   4   0  15      529.26      570.75     50.13 o 
   5   0  15      893.74      910.50     65.95 o 
   6   0  15      105.09       97.57     27.77 o 
   7   0  15      409.36      416.88     51.68 o 
   8   0  15      539.12      583.86     63.63 o 
  -9   1  15      167.70      173.03     25.38 o 
  -8   1  15     1018.29     1095.96     56.88 o 
  -7   1  15      264.43      256.08     37.02 o 
  -6   1  15        4.05        5.97      7.55 o 
  -5   1  15     1770.71     1601.96     93.59 o 
  -4   1  15      175.34      165.38     12.15 o 
  -3   1  15     1786.18     1786.37     62.65 o 
  -2   1  15     1425.43     1421.14     50.56 o 
  -1   1  15      252.62      241.21     12.52 o 
   0   1  15       77.99       80.69      7.84 o 
   1   1  15      229.62      227.49     12.11 o 
   2   1  15      450.43      407.87     24.09 o 
   3   1  15     1173.80     1196.65     68.64 o 
   4   1  15     1918.79     1843.76     89.47 o 
   5   1  15      841.72      826.82     63.63 o 
   6   1  15      611.90      670.63     61.32 o 
   7   1  15      827.91      810.62     70.19 o 
   8   1  15      160.64      188.97     39.72 o 
  -9   2  15       45.76       63.34     18.70 o 
  -8   2  15      399.23      370.13     49.17 o 
  -7   2  15      188.36      213.48     25.66 o 
  -6   2  15      401.83      396.15     21.80 o 
  -5   2  15     1406.67     1280.78     56.40 o 
  -4   2  15       15.19       11.44      6.35 o 
  -3   2  15      368.32      358.41     16.05 o 
  -2   2  15     2343.79     2277.43     97.70 o 
  -1   2  15      183.95      175.29     11.05 o 
   0   2  15      609.22      610.21     27.83 o 
   1   2  15      611.15      561.90     32.73 o 
   2   2  15      121.80      109.13     14.16 o 
   3   2  15     1497.93     1547.59     79.44 o 
   4   2  15     1480.97     1522.52     82.14 o 
   5   2  15      156.83      151.17     30.85 o 
   6   2  15      775.67      818.33     67.87 o 
   7   2  15      484.94      467.40     54.76 o 
   8   2  15        3.77       -1.16     20.44 o 
  -9   3  15      154.86      165.04     26.04 o 
  -8   3  15      186.27      180.50     25.56 o 
  -7   3  15      193.29      190.92     24.98 o 
  -6   3  15      989.92      983.56     73.47 o 
  -5   3  15      245.62      252.36     23.93 o 
  -4   3  15     2572.52     2463.66    131.25 o 
  -3   3  15     1794.38     1764.71     67.72 o 
  -2   3  15       67.11       56.91      7.93 o 
  -1   3  15     2112.00     2128.51     60.39 o 
   0   3  15     1458.89     1490.06     58.95 o 
   1   3  15      732.78      708.27     78.39 o 
   2   3  15      531.33      538.74     47.43 o 
   3   3  15     1942.79     1987.99     91.78 o 
   4   3  15      247.16      271.88     37.02 o 
   5   3  15      440.60      433.08     48.21 o 
   6   3  15      677.85      669.09     61.70 o 
   7   3  15       62.39       62.09     25.45 o 
   8   3  15       26.08       51.68     26.22 o 
  -9   4  15      153.36      183.09     38.95 o 
  -8   4  15        2.51       10.17     14.54 o 
  -7   4  15      972.14      999.71     52.95 o 
  -6   4  15      306.41      292.13     37.41 o 
  -5   4  15      181.56      171.12     20.76 o 
  -4   4  15     3840.12     3592.41    284.56 o 
  -3   4  15     1626.92     1573.77     71.65 o 
  -2   4  15       76.54       65.25      9.20 o 
  -1   4  15     2959.83     3033.90    136.32 o 
   0   4  15     1338.28     1354.02     41.07 o 
   1   4  15       25.55       27.65      8.04 o 
   2   4  15     3001.95     2815.97    108.37 o 
   3   4  15      482.49      507.51     48.21 o 
   4   4  15      143.21      162.36     30.08 o 
   5   4  15      941.98      905.88     68.64 o 
   6   4  15      122.14      104.89     28.54 o 
   7   4  15       11.71        3.47     18.90 o 
  -8   5  15      552.00      555.48     43.44 o 
  -7   5  15     1108.43     1083.50     65.56 o 
  -6   5  15       45.49       25.20     14.65 o 
  -5   5  15      437.20      419.28     44.25 o 
  -4   5  15     2346.29     2274.36    156.02 o 
  -3   5  15      731.83      653.12     41.40 o 
  -2   5  15      287.12      291.29     18.20 o 
  -1   5  15     2811.25     2850.66    105.54 o 
   0   5  15       17.58       25.45      8.13 o 
   1   5  15      680.07      642.48     53.22 o 
   2   5  15     1128.32     1153.07     71.73 o 
   3   5  15       45.02       58.62     20.44 o 
   4   5  15      147.52      147.32     29.69 o 
   5   5  15     1053.98      969.51     72.12 o 
   6   5  15        3.26       13.50     18.13 o 
   7   5  15      115.51      139.99     33.55 o 
  -8   6  15      585.50      566.77     76.16 o 
  -7   6  15      448.67      484.17     86.58 o 
  -6   6  15      191.89      174.20     24.43 o 
  -5   6  15      469.74      391.00     60.00 o 
  -4   6  15      450.46      466.25     27.82 o 
  -3   6  15      208.69      226.10     19.08 o 
  -2   6  15      992.84     1129.18     44.08 o 
  -1   6  15      229.07      268.93     24.58 o 
   0   6  15      287.59      277.89     27.00 o 
   1   6  15      519.84      478.58     47.43 o 
   2   6  15      715.15      645.57     55.92 o 
   3   6  15      631.72      714.98     59.77 o 
   4   6  15      489.56      385.75     90.05 o 
   5   6  15      427.09      357.32     60.74 o 
   6   6  15       39.89       28.74     21.79 o 
  -7   7  15       12.52       20.46     15.24 o 
  -6   7  15      481.01      456.74     37.71 o 
  -5   7  15      652.55      602.33     68.45 o 
  -4   7  15        0.12       -7.75      9.45 o 
  -3   7  15     1024.53     1031.70     87.51 o 
  -2   7  15     1290.33     1266.25     53.41 o 
  -1   7  15        2.62        8.16     11.02 o 
   0   7  15     1461.31     1285.35     78.67 o 
   1   7  15      929.46      886.59     65.95 o 
   2   7  15        7.68        3.29      9.65 o 
   3   7  15      931.86      817.72     62.67 o 
   4   7  15      591.37      473.17    103.16 o 
   5   7  15       77.92       59.79     16.96 o 
   6   7  15      361.93      278.87    112.61 o 
  -7   8  15      226.22      212.54     29.66 o 
  -6   8  15      449.29      491.32     57.65 o 
  -5   8  15      262.75      210.08     61.11 o 
  -4   8  15      146.25      118.97     16.89 o 
  -3   8  15     1250.30     1237.80    159.27 o 
  -2   8  15      716.65      755.90     34.35 o 
  -1   8  15       61.29       53.99     21.98 o 
   0   8  15     1590.78     1548.74     89.08 o 
   1   8  15      489.38      495.17     51.68 o 
   2   8  15       74.70       67.53     15.54 o 
   3   8  15      686.21      574.93     83.88 o 
   4   8  15      264.82      225.25     35.09 o 
   5   8  15       14.49        6.95     11.95 o 
  -6   9  15      324.88      350.95     36.16 o 
  -5   9  15       69.60       62.77     18.79 o 
  -4   9  15      736.60      603.52    100.35 o 
  -3   9  15      974.99     1006.82    166.79 o 
  -2   9  15       45.20       42.81     21.21 o 
  -1   9  15      922.01      898.55     70.96 o 
   0   9  15     1004.90      928.63     72.12 o 
   1   9  15       10.29       18.63     11.57 o 
   2   9  15      583.11      586.18     58.23 o 
   3   9  15      180.20      155.13     23.86 o 
   4   9  15        0.08       -3.62     10.87 o 
  -4  10  15      569.81      631.49     86.96 o 
  -3  10  15      137.56      107.39     21.26 o 
  -2  10  15      154.13      141.92     33.17 o 
  -1  10  15      657.83      664.46     64.02 o 
   0  10  15       74.21       84.46     27.00 o 
   1  10  15      163.12      131.80     21.62 o 
   2  10  15      631.27      574.53     79.25 o 
  -1 -11  16        3.40       -3.32      7.40 o 
   0 -11  16      215.24      201.73     28.34 o 
   1 -11  16      215.09      242.04     22.99 o 
  -4 -10  16       42.44       50.36     17.19 o 
  -3 -10  16      169.93      130.41     42.62 o 
  -2 -10  16       27.06       29.72     12.02 o 
  -1 -10  16      193.27      174.12     32.51 o 
   0 -10  16      481.97      463.17     54.88 o 
   1 -10  16       22.94       31.81     10.64 o 
   2 -10  16      442.76      466.90     31.42 o 
   3 -10  16      507.21      522.56     48.18 o 
  -5  -9  16       57.87       72.13     15.65 o 
  -4  -9  16      366.65      391.67     62.41 o 
  -3  -9  16      211.31      165.75     52.12 o 
  -2  -9  16      193.26      159.97     37.70 o 
  -1  -9  16      738.80      724.49     93.50 o 
   0  -9  16      402.70      407.89     53.87 o 
   1  -9  16      178.30      211.73     20.04 o 
   2  -9  16      582.64      616.58     44.53 o 
   3  -9  16      285.82      315.52     25.01 o 
   4  -9  16       25.87       25.67     11.35 o 
   5  -9  16      163.17      206.32     38.18 o 
  -6  -8  16        9.98       12.19     11.65 o 
  -5  -8  16      307.38      368.73     30.37 o 
  -4  -8  16      827.38      884.79    117.74 o 
  -3  -8  16      219.50      199.91     52.28 o 
  -2  -8  16      565.77      514.75    101.72 o 
  -1  -8  16     1499.43     1481.03    162.66 o 
   0  -8  16       38.28       30.50      9.13 o 
   1  -8  16      579.91      633.65     60.46 o 
   2  -8  16      293.78      323.13     31.71 o 
   3  -8  16      103.42      102.49     14.77 o 
   4  -8  16      104.52      109.92     15.80 o 
   5  -8  16      272.79      333.20     45.12 o 
   6  -8  16        0.28       -9.11     11.48 o 
  -7  -7  16       88.25      113.63     26.33 o 
  -6  -7  16        5.66       13.83     11.39 o 
  -5  -7  16      804.85      981.62     87.12 o 
  -4  -7  16      434.57      447.14     48.58 o 
  -3  -7  16       60.31       87.06     14.29 o 
  -2  -7  16     1064.40      957.19    174.77 o 
  -1  -7  16       34.92       17.71      7.51 o 
   0  -7  16      198.60      205.86     16.09 o 
   1  -7  16      567.95      531.90     29.33 o 
   2  -7  16       33.84       37.24      8.90 o 
   3  -7  16      111.42      103.21     14.07 o 
   4  -7  16      474.49      551.14     25.67 o 
   5  -7  16       74.61      104.06     16.36 o 
   6  -7  16       33.85       34.13     16.36 o 
  -7  -6  16        5.94        6.44     10.60 o 
  -6  -6  16      187.07      229.79     22.18 o 
  -5  -6  16      537.77      608.21     65.09 o 
  -4  -6  16       40.46       62.94     13.05 o 
  -3  -6  16      566.09      635.63     57.58 o 
  -2  -6  16      182.55      188.33     21.06 o 
  -1  -6  16      529.71      496.90     37.12 o 
   0  -6  16     1052.90     1138.60     89.50 o 
   1  -6  16      741.07      787.12     66.58 o 
   2  -6  16        0.43        8.11      6.06 o 
   3  -6  16      642.38      634.04     33.83 o 
   4  -6  16     1153.12     1222.77    103.87 o 
   5  -6  16       84.00       80.58     14.92 o 
   6  -6  16      503.23      584.99     40.61 o 
   7  -6  16      353.24      447.07     38.76 o 
  -8  -5  16       95.94      115.70     18.65 o 
  -7  -5  16       69.67       57.83     14.52 o 
  -6  -5  16      457.57      502.87     30.90 o 
  -5  -5  16      139.15      197.62     24.40 o 
  -4  -5  16     1537.18     1580.10    103.23 o 
  -3  -5  16      968.91      989.17     84.72 o 
  -2  -5  16      106.25      121.39     15.05 o 
  -1  -5  16     1095.72     1015.58     89.87 o 
   0  -5  16     2082.84     2204.57    150.15 o 
   1  -5  16     1088.95     1170.98     68.66 o 
   2  -5  16      606.01      632.97     38.96 o 
   3  -5  16     1501.91     1568.43     75.20 o 
   4  -5  16      510.73      556.21     45.03 o 
   5  -5  16      210.61      233.76     21.62 o 
   6  -5  16      245.48      264.53     22.91 o 
   7  -5  16      179.67      219.43     41.26 o 
  -8  -4  16       15.36       21.35     12.45 o 
  -7  -4  16      301.91      333.24     25.34 o 
  -6  -4  16      429.35      495.36     28.82 o 
  -5  -4  16      113.24      132.08     14.30 o 
  -4  -4  16     2138.90     2225.07    112.47 o 
  -3  -4  16     1858.94     1884.66    125.58 o 
  -2  -4  16       76.86       81.57     10.64 o 
  -1  -4  16     2746.39     2598.90    137.41 o 
   0  -4  16     2240.52     2145.56    108.16 o 
   1  -4  16        9.64       11.77      6.56 o 
   2  -4  16     1857.94     1796.97    103.64 o 
   3  -4  16      634.27      637.45     46.98 o 
   4  -4  16       32.28       24.66      9.45 o 
   5  -4  16      300.59      276.10     27.63 o 
   6  -4  16       56.23       52.26     16.69 o 
   7  -4  16        4.54        5.40     20.44 o 
   8  -4  16      406.58      495.17     60.93 o 
  -8  -3  16       53.94       76.45     20.17 o 
  -7  -3  16      782.89      876.75     38.12 o 
  -6  -3  16      775.41      776.44     37.94 o 
  -5  -3  16      567.60      601.24     25.57 o 
  -4  -3  16     2711.81     2515.49     59.59 o 
  -3  -3  16      313.14      331.27     17.64 o 
  -2  -3  16     1261.96     1238.59     49.18 o 
  -1  -3  16     1813.10     1775.98     80.45 o 
   0  -3  16       26.59       28.61      6.54 o 
   1  -3  16      116.27      120.27     10.02 o 
   2  -3  16     1578.94     1481.24     76.93 o 
   3  -3  16      117.56      115.53     14.02 o 
   4  -3  16     1168.21     1078.57    198.80 o 
   5  -3  16      564.45      547.21     75.01 o 
   6  -3  16        0.68      -12.75     11.17 o 
   7  -3  16      211.32      209.68     26.96 o 
  -9  -2  16        1.24        9.64     23.14 o 
  -8  -2  16      432.85      504.42     58.23 o 
  -7  -2  16      197.26      201.73     24.70 o 
  -6  -2  16       25.68       25.44     12.76 o 
  -5  -2  16     1422.79     1414.42     39.56 o 
  -4  -2  16      211.51      189.09     12.79 o 
  -3  -2  16       23.69       15.91      6.10 o 
  -2  -2  16     1136.65     1132.30     28.92 o 
  -1  -2  16     1383.43     1320.74     69.87 o 
   0  -2  16      196.98      209.86     18.09 o 
   1  -2  16     3874.46     3791.57    224.60 o 
   2  -2  16      884.77      827.64     38.34 o 
   3  -2  16      984.19      902.15     52.57 o 
   4  -2  16     1477.15     1378.32    214.42 o 
   5  -2  16      997.22      974.71    106.05 o 
   6  -2  16       14.66       34.09     15.13 o 
   7  -2  16      338.62      306.66     31.57 o 
   8  -2  16      433.97      450.82     58.23 o 
  -9  -1  16      188.15      219.43     43.19 o 
  -8  -1  16      329.82      413.41     52.83 o 
  -7  -1  16      165.17      164.28     35.48 o 
  -6  -1  16      620.82      579.69     28.40 o 
  -5  -1  16      315.09      269.17     24.58 o 
  -4  -1  16       41.10       42.62      7.88 o 
  -3  -1  16       42.43       42.85      7.70 o 
  -2  -1  16     1619.49     1559.18     57.73 o 
  -1  -1  16        0.66       24.13      6.74 o 
   0  -1  16     3076.70     3066.12    168.01 o 
   1  -1  16     4444.83     4226.20    204.69 o 
   2  -1  16       81.88       82.12     11.91 o 
   3  -1  16     1317.61     1263.07     95.60 o 
   4  -1  16     1162.05     1064.97    167.75 o 
   5  -1  16        8.54        7.76     12.13 o 
   6  -1  16      267.11      228.63     41.26 o 
   7  -1  16      354.50      368.23     37.99 o 
   8  -1  16       85.98      110.19     23.07 o 
  -9   0  16      326.33      328.95     50.90 o 
  -8   0  16       16.36       12.73     22.37 o 
  -7   0  16      386.05      405.89     32.87 o 
  -6   0  16      217.71      198.93     14.03 o 
  -5   0  16      113.16      107.86      9.72 o 
  -4   0  16     1061.70     1005.48     27.52 o 
  -3   0  16     1929.94     1879.52     44.69 o 
  -2   0  16     2333.06     2170.13     68.83 o 
  -1   0  16     1019.01      994.43     41.21 o 
   0   0  16     2376.08     2155.78     70.73 o 
   1   0  16     1270.38     1189.49     52.81 o 
   2   0  16      764.86      657.79     44.70 o 
   3   0  16      736.34      717.68     54.76 o 
   4   0  16      806.79      824.12     61.32 o 
   5   0  16        1.71      -11.57     13.88 o 
   6   0  16      697.86      708.81     63.63 o 
   7   0  16      225.58      231.39     40.88 o 
   8   0  16       18.23        4.63     21.60 o 
  -9   1  16      148.17      197.50     27.78 o 
  -8   1  16        3.50       13.90     14.44 o 
  -7   1  16      743.73      790.83     45.19 o 
  -6   1  16      523.27      513.56     28.42 o 
  -5   1  16      488.31      449.76     23.70 o 
  -4   1  16      548.98      530.96     20.28 o 
  -3   1  16     7392.12     6953.59    244.68 o 
  -2   1  16     1294.77     1257.98     44.42 o 
  -1   1  16     3275.35     3066.70    102.54 o 
   0   1  16      592.69      570.08     27.89 o 
   1   1  16       45.90       31.81      7.58 o 
   2   1  16     1577.31     1588.19    105.09 o 
   3   1  16      500.52      511.36     47.05 o 
   4   1  16      377.20      332.04     40.88 o 
   5   1  16      545.51      551.08     54.38 o 
   6   1  16      510.07      601.60     59.39 o 
   7   1  16        1.59       15.43     21.21 o 
   8   1  16      391.55      476.27     60.16 o 
  -9   2  16       20.63       19.62     15.66 o 
  -8   2  16       94.44      100.39     20.95 o 
  -7   2  16      814.82      811.25     46.50 o 
  -6   2  16      517.84      534.04     39.72 o 
  -5   2  16       60.83       56.58      8.17 o 
  -4   2  16     1532.80     1477.68     77.62 o 
  -3   2  16        3.80        2.10      5.59 o 
  -2   2  16      739.18      686.13     30.50 o 
  -1   2  16     1198.61     1131.35     38.72 o 
   0   2  16      302.00      301.81     15.14 o 
   1   2  16      644.57      588.77     50.38 o 
   2   2  16     1206.15     1137.26     68.26 o 
   3   2  16       32.69       45.51     18.90 o 
   4   2  16       66.94       73.66     22.75 o 
   5   2  16     2037.00     2122.58    104.51 o 
   6   2  16      246.25      293.09     43.58 o 
   7   2  16       97.84       72.50     27.77 o 
   8   2  16      608.75      651.74     69.03 o 
  -9   3  16        5.51        6.58     14.16 o 
  -8   3  16      241.89      278.26     30.97 o 
  -7   3  16      311.30      323.36     31.35 o 
  -6   3  16       17.95       15.28     11.83 o 
  -5   3  16     1398.06     1316.00    108.49 o 
  -4   3  16     2263.69     2179.44    122.19 o 
  -3   3  16      306.65      314.49     24.93 o 
  -2   3  16     4098.78     4003.93    146.80 o 
  -1   3  16      516.49      554.71     25.99 o 
   0   3  16     1413.66     1326.76     65.41 o 
   1   3  16     1813.02     1627.12    100.42 o 
   2   3  16     2254.01     2207.81     97.18 o 
   3   3  16        0.54       -0.77     12.73 o 
   4   3  16      841.61      771.29     61.70 o 
   5   3  16     1330.82     1303.47     83.30 o 
   6   3  16       35.29       36.25     23.14 o 
   7   3  16      112.62      164.67     36.64 o 
  -8   4  16      468.26      479.22     44.93 o 
  -7   4  16       64.42       68.30     18.25 o 
  -6   4  16      574.67      555.39     38.56 o 
  -5   4  16     1533.08     1454.52    157.25 o 
  -4   4  16      101.03      103.21     12.73 o 
  -3   4  16      940.63      965.16     49.04 o 
  -2   4  16     1031.99     1022.51     45.68 o 
  -1   4  16      164.44      193.82     13.64 o 
   0   4  16     1256.97     1307.28     54.43 o 
   1   4  16     2630.95     2317.64    199.18 o 
   2   4  16      290.25      314.68     38.95 o 
   3   4  16      210.89      220.59     33.94 o 
   4   4  16      403.54      365.98     44.35 o 
   5   4  16      133.69      158.50     32.39 o 
   6   4  16      346.47      384.49     49.75 o 
   7   4  16      150.11      137.67     34.32 o 
  -8   5  16      384.51      406.45     38.50 o 
  -7   5  16       85.02       84.18     20.09 o 
  -6   5  16      549.45      593.26     58.42 o 
  -5   5  16      834.68      672.95     84.72 o 
  -4   5  16      111.10      125.69     16.05 o 
  -3   5  16     1892.35     1843.11    132.48 o 
  -2   5  16      940.83      980.36     56.62 o 
  -1   5  16      131.52      121.28     13.88 o 
   0   5  16     1051.90     1085.85     63.05 o 
   1   5  16      810.06      799.44     60.55 o 
   2   5  16       86.37      114.54     25.84 o 
   3   5  16      692.68      660.22     57.85 o 
   4   5  16      236.49      212.49     35.48 o 
   5   5  16       19.75       20.82     18.90 o 
   6   5  16      616.65      575.77     60.55 o 
  -8   6  16      258.53      260.62     32.86 o 
  -7   6  16      282.00      317.02     43.58 o 
  -6   6  16     1316.65     1359.91    150.40 o 
  -5   6  16      314.74      251.06     34.27 o 
  -4   6  16     1014.21     1009.51    191.28 o 
  -3   6  16      461.15      496.32     38.27 o 
  -2   6  16        2.48        4.95      8.16 o 
  -1   6  16      241.55      272.56     25.22 o 
   0   6  16      354.63      292.32     38.56 o 
   1   6  16       68.18       40.49     18.13 o 
   2   6  16      890.81      868.85     66.33 o 
   3   6  16      739.64      735.04     62.47 o 
   4   6  16        4.93       22.75     18.13 o 
   5   6  16      382.07      414.57     50.90 o 
   6   6  16      327.70      360.19     49.36 o 
  -7   7  16      740.99      732.41     92.94 o 
  -6   7  16       84.27       83.48     19.36 o 
  -5   7  16      138.51      129.99     21.46 o 
  -4   7  16      391.96      375.39     46.47 o 
  -3   7  16        5.74        2.48      8.73 o 
  -2   7  16        2.43        2.35      8.50 o 
  -1   7  16     1886.19     1934.00     99.11 o 
   0   7  16      540.98      562.27     54.76 o 
   1   7  16      283.30      243.73     37.41 o 
   2   7  16     1517.24     1299.23     82.91 o 
   3   7  16      508.66      590.03     57.85 o 
   4   7  16       24.24       24.68     19.28 o 
   5   7  16      590.52      564.58     59.77 o 
  -6   8  16       57.21       66.82     19.34 o 
  -5   8  16      521.52      408.46     90.88 o 
  -4   8  16      783.98      736.34    123.75 o 
  -3   8  16       30.57       28.12     13.95 o 
  -2   8  16      660.52      765.36     53.99 o 
  -1   8  16     1717.02     1663.67     95.25 o 
   0   8  16        1.33        2.31     15.81 o 
   1   8  16      774.48      804.45     67.10 o 
   2   8  16      764.92      736.58     64.79 o 
   3   8  16       29.34       26.96     13.60 o 
   4   8  16      123.79       98.13     35.48 o 
  -5   9  16      395.83      419.21     38.25 o 
  -4   9  16      519.88      574.12     59.58 o 
  -3   9  16       73.19       38.95     21.98 o 
  -2   9  16      876.27      798.67     69.80 o 
  -1   9  16      673.46      721.15     65.95 o 
   0   9  16      348.05      345.15     47.05 o 
   1   9  16      449.55      428.45     51.68 o 
   2   9  16       32.60       26.08     18.13 o 
   3   9  16      176.67      114.16     31.24 o 
  -3  10  16      443.72      318.52     34.07 o 
  -2  10  16      475.01      395.28     52.06 o 
  -1  10  16       11.83       16.97     17.35 o 
   0  10  16      413.00      404.15     51.29 o 
   1  10  16       61.19       68.64     25.45 o 
  -3 -10  17       13.14       11.15      9.51 o 
  -2 -10  17      435.47      427.82    100.43 o 
  -1 -10  17      318.98      310.56     59.69 o 
   0 -10  17       71.22       69.91     12.39 o 
   1 -10  17      767.46      825.31     37.42 o 
   2 -10  17      127.95      135.17     18.98 o 
   3 -10  17       96.34      106.47     17.27 o 
  -5  -9  17      148.95      160.64     25.49 o 
  -4  -9  17        1.52        6.67     10.09 o 
  -3  -9  17      134.39      156.25     22.65 o 
  -2  -9  17      975.59      876.63    197.86 o 
  -1  -9  17       67.22       56.92     17.81 o 
   0  -9  17      637.83      615.64     60.34 o 
   1  -9  17      925.17     1138.70     78.76 o 
   2  -9  17        1.99       12.40     10.49 o 
   3  -9  17      249.26      239.60     22.68 o 
   4  -9  17      290.06      284.97     24.42 o 
  -6  -8  17      203.81      278.34     31.49 o 
  -5  -8  17      161.70      193.77     21.95 o 
  -4  -8  17       42.84       58.50     14.43 o 
  -3  -8  17      835.12      957.40    110.13 o 
  -2  -8  17      587.92      528.78    106.19 o 
  -1  -8  17      183.50      230.20     50.21 o 
   0  -8  17      756.52      765.74     71.47 o 
   1  -8  17      351.98      363.11     23.43 o 
   2  -8  17      127.01      134.90     16.90 o 
   3  -8  17      186.96      192.29     22.87 o 
   4  -8  17      114.76      138.76     17.51 o 
   5  -8  17       26.47       33.94     21.21 o 
  -6  -7  17      303.32      361.22     28.33 o 
  -5  -7  17       86.88       96.36     16.84 o 
  -4  -7  17      329.15      414.06     53.15 o 
  -3  -7  17      603.48      670.42     45.94 o 
  -2  -7  17       20.23       15.49      7.22 o 
  -1  -7  17      524.22      511.13     66.13 o 
   0  -7  17      191.68      206.32     16.25 o 
   1  -7  17        5.08        6.13      8.38 o 
   2  -7  17      142.11      156.20     16.70 o 
   3  -7  17      232.33      271.75     27.42 o 
   4  -7  17        0.45        5.08      9.79 o 
   5  -7  17      570.16      585.43     62.86 o 
   6  -7  17      283.61      387.57     51.29 o 
  -7  -6  17      177.92      244.70     24.32 o 
  -6  -6  17      390.36      458.91     30.26 o 
  -5  -6  17       92.49      109.57     16.23 o 
  -4  -6  17      740.45      850.37     69.45 o 
  -3  -6  17      415.98      436.44     32.52 o 
  -2  -6  17      601.70      580.64     96.57 o 
  -1  -6  17     1290.38     1308.82    115.73 o 
   0  -6  17       68.99       61.83      9.93 o 
   1  -6  17      130.66      146.55     16.70 o 
   2  -6  17      969.86      983.82     72.82 o 
   3  -6  17      194.57      182.43     15.23 o 
   4  -6  17      321.12      301.40     23.32 o 
   5  -6  17     1150.32     1143.26    168.33 o 
   6  -6  17      136.31      159.27     36.25 o 
  -8  -5  17       61.59       82.14     27.77 o 
  -7  -5  17      142.53      148.56     23.98 o 
  -6  -5  17       16.38       21.96     14.16 o 
  -5  -5  17      883.35      866.28     48.55 o 
  -4  -5  17      510.96      497.36     36.39 o 
  -3  -5  17       39.17       40.30     11.88 o 
  -2  -5  17     1057.64     1037.61     39.85 o 
  -1  -5  17      312.61      298.80     22.20 o 
   0  -5  17        5.71        9.73      8.29 o 
   1  -5  17     1002.84     1010.90     80.60 o 
   2  -5  17     1136.68     1108.23     44.81 o 
   3  -5  17       13.20       18.54      7.55 o 
   4  -5  17      761.67      780.44     52.06 o 
   5  -5  17      725.17      693.38    120.32 o 
   6  -5  17       11.03       -3.71     13.29 o 
   7  -5  17      341.38      391.04     53.22 o 
  -8  -4  17      333.95      381.12     35.73 o 
  -7  -4  17       99.93      109.65     21.54 o 
  -6  -4  17      267.09      298.90     30.14 o 
  -5  -4  17     1755.43     1803.78     67.13 o 
  -4  -4  17      102.14      115.90     16.39 o 
  -3  -4  17      955.58      882.96     36.71 o 
  -2  -4  17     2516.02     2280.50    101.76 o 
  -1  -4  17       24.56       19.32      7.59 o 
   0  -4  17      208.96      200.66     14.41 o 
   1  -4  17      875.76      872.44     37.18 o 
   2  -4  17      179.76      176.64     18.71 o 
   3  -4  17       85.75       75.45     12.52 o 
   4  -4  17      662.35      640.47    103.74 o 
   5  -4  17      251.66      252.69     28.15 o 
   6  -4  17      102.57       87.51     19.90 o 
   7  -4  17      327.09      355.18     50.52 o 
  -8  -3  17      294.07      306.59     48.59 o 
  -7  -3  17       14.52       17.60     14.84 o 
  -6  -3  17     1305.19     1318.23     57.85 o 
  -5  -3  17      976.30      938.98     64.60 o 
  -4  -3  17      388.04      397.77     25.63 o 
  -3  -3  17     1143.52     1124.37     42.81 o 
  -2  -3  17      821.26      815.55     35.66 o 
  -1  -3  17       64.60       70.68      8.69 o 
   0  -3  17      347.55      359.81     19.67 o 
   1  -3  17     1027.95     1002.01     64.51 o 
   2  -3  17      238.28      230.39     15.11 o 
   3  -3  17      658.63      624.93     49.86 o 
   4  -3  17      728.88      722.32     66.52 o 
   5  -3  17      108.08      113.53     31.04 o 
   6  -3  17      181.80      168.76     24.27 o 
   7  -3  17       97.85      115.82     28.73 o 
  -8  -2  17      106.11      159.27     37.41 o 
  -7  -2  17      981.29      905.82     48.35 o 
  -6  -2  17      992.35     1019.23     49.53 o 
  -5  -2  17       12.23       19.34     10.43 o 
  -4  -2  17      242.44      252.93     16.67 o 
  -3  -2  17       77.91       94.75      9.80 o 
  -2  -2  17      115.93      119.41     10.66 o 
  -1  -2  17     1285.93     1234.23     61.57 o 
   0  -2  17     1710.50     1677.38     66.89 o 
   1  -2  17      344.74      354.54     16.19 o 
   2  -2  17     2017.58     1850.83     78.41 o 
   3  -2  17      872.29      801.70     44.08 o 
   4  -2  17       19.90       15.58     13.29 o 
   5  -2  17      967.61      888.12    150.21 o 
   6  -2  17      188.14      150.92     23.43 o 
   7  -2  17       56.38       65.16     19.22 o 
   8  -2  17      157.04      177.01     40.88 o 
  -8  -1  17      261.34      295.02     47.43 o 
  -7  -1  17      694.70      738.51     66.72 o 
  -6  -1  17       94.95       99.16     14.04 o 
  -5  -1  17       40.94       35.09      7.90 o 
  -4  -1  17      662.62      670.55     23.29 o 
  -3  -1  17      803.46      767.83     24.11 o 
  -2  -1  17       58.75       65.79      8.82 o 
  -1  -1  17     3962.18     3854.38    173.64 o 
   0  -1  17     2238.96     2121.60     74.64 o 
   1  -1  17      324.64      321.48     15.14 o 
   2  -1  17     3199.44     2784.95    152.63 o 
   3  -1  17       96.79       94.94     17.43 o 
   4  -1  17        9.06       17.19     13.06 o 
   5  -1  17      995.31      959.38    130.93 o 
   6  -1  17      118.90      121.07     21.41 o 
   7  -1  17       44.88       32.73     16.61 o 
   8  -1  17      245.70      248.07     31.51 o 
  -9   0  17       23.36       23.91     25.84 o 
  -8   0  17      737.48      814.48     73.27 o 
  -7   0  17      508.57      484.59     36.13 o 
  -6   0  17       51.55       44.45      9.49 o 
  -5   0  17      404.55      370.67     19.28 o 
  -4   0  17     1667.23     1589.71     35.40 o 
  -3   0  17      431.22      401.11     18.08 o 
  -2   0  17     1104.39     1043.33     33.03 o 
  -1   0  17     3209.25     2994.60    113.37 o 
   0   0  17      182.58      189.61     12.33 o 
   1   0  17     2546.14     2290.92    100.58 o 
   2   0  17     2086.61     1891.56    131.98 o 
   3   0  17        0.40        6.02     10.74 o 
   4   0  17      129.57      137.67     28.92 o 
   5   0  17      470.74      465.86     50.90 o 
   6   0  17        4.01        2.70     17.74 o 
   7   0  17      135.79      138.45     34.71 o 
   8   0  17      345.99      439.25     59.00 o 
  -9   1  17       97.32      131.12     37.02 o 
  -8   1  17      741.86      736.94     46.61 o 
  -7   1  17      163.24      173.70     23.98 o 
  -6   1  17       21.29       25.68     12.78 o 
  -5   1  17      922.10      872.27     36.61 o 
  -4   1  17      252.10      245.38     14.88 o 
  -3   1  17      274.27      261.33     15.05 o 
  -2   1  17     2989.00     2850.98    103.96 o 
  -1   1  17      825.75      827.00     26.56 o 
   0   1  17      861.10      843.21     24.55 o 
   1   1  17     1343.61     1293.20     33.59 o 
   2   1  17       94.65       81.98     14.27 o 
   3   1  17      142.56      154.26     28.92 o 
   4   1  17      427.28      411.10     46.28 o 
   5   1  17      403.33      390.27     47.43 o 
   6   1  17      188.72      232.16     40.49 o 
   7   1  17      578.37      617.41     64.79 o 
  -9   2  17      226.72      236.01     41.26 o 
  -8   2  17      232.94      233.07     37.60 o 
  -7   2  17        2.75       -6.94     18.13 o 
  -6   2  17      200.34      200.63     24.30 o 
  -5   2  17     1136.22     1075.64     59.78 o 
  -4   2  17        0.71       -0.77      6.06 o 
  -3   2  17     2044.52     1975.74     81.75 o 
  -2   2  17     2391.26     2335.13     87.24 o 
  -1   2  17      187.29      195.38     12.50 o 
   0   2  17     1607.44     1535.29     78.19 o 
   1   2  17     1167.43     1086.56     59.85 o 
   2   2  17      134.11      120.32     25.45 o 
   3   2  17      991.93     1113.35     71.73 o 
   4   2  17      600.48      618.96     56.69 o 
   5   2  17        4.60       -5.40     16.20 o 
   6   2  17      281.02      300.42     45.51 o 
   7   2  17      348.26      411.10     54.38 o 
  -8   3  17       55.60       69.07     19.93 o 
  -7   3  17      299.60      317.65     31.45 o 
  -6   3  17      411.23      382.35     62.86 o 
  -5   3  17      588.96      480.44     67.29 o 
  -4   3  17      751.42      707.87     32.51 o 
  -3   3  17      881.16      848.36     29.80 o 
  -2   3  17      109.17      119.85     10.80 o 
  -1   3  17     1526.48     1520.74     55.29 o 
   0   3  17     2192.90     2238.43     89.31 o 
   1   3  17      506.06      485.91     46.28 o 
   2   3  17      266.96      314.68     39.34 o 
   3   3  17      898.46      915.13     66.72 o 
   4   3  17      478.26      487.45     51.29 o 
   5   3  17      426.69      447.35     51.68 o 
   6   3  17      684.27      733.88     67.87 o 
   7   3  17      152.70      132.66     34.71 o 
  -8   4  17       13.29       15.56     15.00 o 
  -7   4  17      184.09      177.29     25.48 o 
  -6   4  17      243.59      226.31     37.60 o 
  -5   4  17        6.29        3.58      8.29 o 
  -4   4  17     2335.56     2232.43    167.99 o 
  -3   4  17      347.65      356.94     27.33 o 
  -2   4  17       37.61       36.64      9.15 o 
  -1   4  17     2185.62     2377.04     67.19 o 
   0   4  17     1331.43     1354.57     49.85 o 
   1   4  17      124.16      121.09     26.22 o 
   2   4  17     1075.83     1033.91     70.19 o 
   3   4  17      625.00      616.64     56.30 o 
   4   4  17       43.87       45.89     20.82 o 
   5   4  17      895.78     1029.28     77.51 o 
   6   4  17      345.16      315.84     46.66 o 
   7   4  17        6.59       -7.33     17.74 o 
  -8   5  17      136.24      144.30     39.53 o 
  -7   5  17      875.94      915.77    107.98 o 
  -6   5  17       63.35       60.99     17.41 o 
  -5   5  17      661.92      585.58     91.67 o 
  -4   5  17     1736.44     1814.79     96.54 o 
  -3   5  17       25.25       36.29      9.60 o 
  -2   5  17      217.74      217.80     18.35 o 
  -1   5  17      755.84      826.20     41.63 o 
   0   5  17      119.68      109.14     24.68 o 
   1   5  17       36.00       36.64     17.35 o 
   2   5  17      975.37      963.34     69.80 o 
   3   5  17      130.88      131.50     29.31 o 
   4   5  17      109.02      126.11     29.69 o 
   5   5  17      497.84      478.58     54.76 o 
   6   5  17       11.05       11.57     19.67 o 
  -7   6  17      552.16      550.61     43.81 o 
  -6   6  17       37.69       40.11     16.42 o 
  -5   6  17     1208.36     1004.96    144.72 o 
  -4   6  17      131.64      179.73     23.45 o 
  -3   6  17      612.31      615.99     31.47 o 
  -2   6  17      739.36      801.39     35.08 o 
  -1   6  17      222.98      217.16     34.90 o 
   0   6  17      265.32      295.02     40.11 o 
   1   6  17      392.55      391.81     45.89 o 
   2   6  17      728.60      735.42     62.86 o 
   3   6  17      428.03      452.36     51.29 o 
   4   6  17      958.62      982.62     75.97 o 
   5   6  17      288.13      300.03     45.51 o 
   6   6  17      135.19      136.13     34.32 o 
  -7   7  17        5.68       20.80     16.21 o 
  -6   7  17      692.98      701.73     92.17 o 
  -5   7  17      547.38      566.68     45.70 o 
  -4   7  17      128.24      113.82     27.38 o 
  -3   7  17      569.33      572.96     58.62 o 
  -2   7  17      514.14      536.01     37.25 o 
  -1   7  17       12.93       22.75     18.13 o 
   0   7  17      872.90      791.34     65.95 o 
   1   7  17      727.08      683.75     62.09 o 
   2   7  17       12.28       24.68     18.13 o 
   3   7  17      804.25      766.27     67.49 o 
   4   7  17      493.77      474.73     55.15 o 
   5   7  17       48.68       56.69     24.68 o 
  -6   8  17      385.94      419.99     47.82 o 
  -5   8  17      180.68      193.17     26.98 o 
  -4   8  17      184.67      168.09     31.80 o 
  -3   8  17      519.28      467.01     54.38 o 
  -2   8  17      292.80      325.10     45.12 o 
  -1   8  17      257.91      224.06     38.56 o 
   0   8  17     1202.79     1253.34     85.23 o 
   1   8  17      328.94      318.93     45.51 o 
   2   8  17      187.90      193.98     36.64 o 
   3   8  17      657.78      612.02     62.09 o 
   4   8  17       71.62       59.00     24.68 o 
  -4   9  17      413.24      365.12     54.97 o 
  -3   9  17      553.96      485.52     57.46 o 
  -2   9  17       38.20       35.09     21.21 o 
  -1   9  17      905.76      880.81     74.04 o 
   0   9  17      638.66      710.74     67.10 o 
   1   9  17        3.26       -1.93     15.04 o 
   2   9  17      445.66      404.93     52.06 o 
  -2  10  17       31.72       28.15     20.82 o 
  -1  10  17      520.04      424.59     54.38 o 
   0  10  17       12.12       24.30     19.28 o 
  -2 -10  18       42.47       25.76     20.01 o 
  -1 -10  18      112.32      113.44     26.64 o 
   0 -10  18      242.06      232.86     45.53 o 
   1 -10  18        0.36        2.54      8.80 o 
  -4  -9  18      136.29      148.51     21.10 o 
  -3  -9  18      169.50      179.24     21.11 o 
  -2  -9  18       81.64       83.22     19.82 o 
  -1  -9  18      788.85      779.01    134.43 o 
   0  -9  18      397.34      404.50     44.59 o 
   1  -9  18      239.11      304.28     22.10 o 
   2  -9  18      716.78      715.38     56.27 o 
   3  -9  18      163.53      171.79     34.32 o 
  -5  -8  18      124.19      114.54     23.18 o 
  -4  -8  18      284.29      262.13     30.81 o 
  -3  -8  18      260.66      278.46     31.05 o 
  -2  -8  18      303.07      246.24     83.85 o 
  -1  -8  18      805.46      658.54    166.28 o 
   0  -8  18      127.76      109.54     21.82 o 
   1  -8  18      274.54      260.95     39.91 o 
   2  -8  18      457.46      477.71     70.96 o 
   3  -8  18       42.46       38.69     14.22 o 
   4  -8  18      142.17      105.28     29.31 o 
  -6  -7  18       91.63       86.25     20.98 o 
  -5  -7  18      353.96      378.40     36.09 o 
  -4  -7  18      199.98      228.67     28.36 o 
  -3  -7  18       31.82       46.17     16.39 o 
  -2  -7  18     1032.50      945.03     78.09 o 
  -1  -7  18       24.25       21.90     13.06 o 
   0  -7  18      157.18      166.57     25.45 o 
   1  -7  18      558.84      515.38     47.05 o 
   2  -7  18        4.87        2.80      9.82 o 
   3  -7  18       90.32       81.52     17.12 o 
   4  -7  18      544.14      583.09     57.85 o 
   5  -7  18      184.25      176.04     49.75 o 
  -7  -6  18        0.06       -1.16     18.13 o 
  -6  -6  18      206.18      235.24     29.54 o 
  -5  -6  18      415.61      471.70     38.62 o 
  -4  -6  18        0.21        1.11     11.86 o 
  -3  -6  18      367.43      373.94     32.57 o 
  -2  -6  18      310.31      327.56     30.27 o 
  -1  -6  18       72.47       59.35     15.95 o 
   0  -6  18      438.93      460.47     35.86 o 
   1  -6  18      450.29      398.21     25.81 o 
   2  -6  18       23.43       25.91      9.84 o 
   3  -6  18      317.91      296.48     25.92 o 
   4  -6  18     1257.39     1349.60    265.13 o 
   5  -6  18       16.11       24.06     16.35 o 
   6  -6  18      391.12      502.49     57.85 o 
  -7  -5  18       47.44       55.61     18.17 o 
  -6  -5  18      390.78      389.19     35.40 o 
  -5  -5  18      101.73      134.31     22.50 o 
  -4  -5  18      402.85      403.86     36.64 o 
  -3  -5  18     1020.27     1041.88     51.13 o 
  -2  -5  18       24.67       27.98     11.13 o 
  -1  -5  18     1210.69     1134.63     56.70 o 
   0  -5  18     1003.68      869.60     43.64 o 
   1  -5  18      265.52      273.99     18.31 o 
   2  -5  18      361.30      346.35     20.83 o 
   3  -5  18      546.57      536.99     50.85 o 
   4  -5  18      689.92      708.50    155.99 o 
   5  -5  18       97.05      113.53     21.54 o 
   6  -5  18      333.68      311.43     48.59 o 
  -8  -4  18        0.10        7.71     17.74 o 
  -7  -4  18      186.97      196.54     26.63 o 
  -6  -4  18      333.66      337.80     32.36 o 
  -5  -4  18       41.58       47.39     17.00 o 
  -4  -4  18     1582.34     1572.46     62.42 o 
  -3  -4  18     1036.32      943.69     38.95 o 
  -2  -4  18      220.85      239.68     20.51 o 
  -1  -4  18     1039.51     1044.59     73.53 o 
   0  -4  18      324.77      331.73     26.91 o 
   1  -4  18       24.03       19.93      7.46 o 
   2  -4  18      320.86      323.76     18.60 o 
   3  -4  18      682.02      671.29     60.60 o 
   4  -4  18       71.92       53.38     16.76 o 
   5  -4  18      532.62      496.70     49.75 o 
   6  -4  18       79.62       91.65     20.59 o 
   7  -4  18       26.56       28.15     23.91 o 
  -8  -3  18       60.02       63.25     29.31 o 
  -7  -3  18      674.50      713.51     45.68 o 
  -6  -3  18      286.95      281.58     59.58 o 
  -5  -3  18      562.38      581.91     39.17 o 
  -4  -3  18     1310.80     1298.47     99.30 o 
  -3  -3  18        5.45        7.95      9.23 o 
  -2  -3  18      532.50      542.18     23.24 o 
  -1  -3  18      264.84      278.15     18.15 o 
   0  -3  18      120.09      129.22     12.26 o 
   1  -3  18      122.32      124.17     11.96 o 
   2  -3  18      892.96      869.55     68.34 o 
   3  -3  18        1.49       -4.77      7.94 o 
   4  -3  18      545.06      516.31     74.62 o 
   5  -3  18      722.65      739.24    113.57 o 
   6  -3  18        1.16       -4.62     12.46 o 
   7  -3  18      279.83      316.78     85.23 o 
  -8  -2  18      711.91      745.83     72.89 o 
  -7  -2  18      449.74      496.29     37.76 o 
  -6  -2  18       51.08       50.14     16.47 o 
  -5  -2  18     1203.68     1236.85     54.01 o 
  -4  -2  18       14.57       11.45      7.65 o 
  -3  -2  18      178.57      180.14     13.01 o 
  -2  -2  18      465.33      463.55     19.35 o 
  -1  -2  18      669.72      643.96     25.10 o 
   0  -2  18       33.50       31.96      7.18 o 
   1  -2  18     1427.73     1442.88     73.95 o 
   2  -2  18      506.06      478.66     29.39 o 
   3  -2  18      176.69      187.05     25.45 o 
   4  -2  18     2035.83     1876.86    234.28 o 
   5  -2  18      511.36      466.39    112.22 o 
   6  -2  18       26.00       31.11     16.21 o 
   7  -2  18      148.96      162.41     26.18 o 
  -8  -1  18      637.13      757.79     72.50 o 
  -7  -1  18        1.80        6.56     21.21 o 
  -6  -1  18      253.92      301.27     28.42 o 
  -5  -1  18      986.45      863.09     80.76 o 
  -4  -1  18       41.53       50.98      8.67 o 
  -3  -1  18      751.24      723.78     24.65 o 
  -2  -1  18      924.88      957.76     48.38 o 
  -1  -1  18        9.01       20.18      6.98 o 
   0  -1  18     1211.91     1150.83     50.76 o 
   1  -1  18     2877.77     2783.92    112.72 o 
   2  -1  18        2.12       13.31      7.44 o 
   3  -1  18     1220.69     1071.54     98.40 o 
   4  -1  18     1002.59      958.34     96.03 o 
   5  -1  18        0.39        2.22     12.95 o 
   6  -1  18      187.95      212.70     36.64 o 
   7  -1  18      321.23      300.56     33.36 o 
  -8   0  18      156.01      191.66     41.26 o 
  -7   0  18      187.73      242.27     27.42 o 
  -6   0  18      530.12      547.19     29.24 o 
  -5   0  18      190.05      159.89     16.64 o 
  -4   0  18      648.71      648.13     23.75 o 
  -3   0  18     1548.77     1491.56     41.31 o 
  -2   0  18     2326.45     2267.37     80.97 o 
  -1   0  18      496.67      450.34     20.08 o 
   0   0  18     2323.85     2251.75    106.17 o 
   1   0  18     1298.43     1359.64     92.75 o 
   2   0  18      343.09      321.98     29.12 o 
   3   0  18      509.77      480.59     34.75 o 
   4   0  18      454.17      388.56     55.34 o 
   5   0  18       70.77      106.44     28.15 o 
   6   0  18      405.16      436.16     53.22 o 
   7   0  18      259.67      336.28     50.13 o 
  -8   1  18        0.19        1.10     14.05 o 
  -7   1  18      543.22      619.19     41.78 o 
  -6   1  18      378.36      355.55     31.13 o 
  -5   1  18        0.01        9.07      9.22 o 
  -4   1  18     1452.82     1385.54     56.57 o 
  -3   1  18     1472.20     1427.96     41.17 o 
  -2   1  18      774.17      776.25     24.53 o 
  -1   1  18      177.17      170.14     12.29 o 
   0   1  18      325.50      346.72     18.87 o 
   1   1  18      100.99      110.09     13.89 o 
   2   1  18      815.71      705.13     62.76 o 
   3   1  18      248.99      235.63     35.48 o 
   4   1  18        4.57       16.97     16.97 o 
   5   1  18      328.37      396.44     48.98 o 
   6   1  18      147.43      171.23     36.64 o 
   7   1  18       18.25       -8.87     18.90 o 
  -8   2  18      336.33      362.69     49.17 o 
  -7   2  18      461.24      521.59     40.11 o 
  -6   2  18      208.96      141.98     29.71 o 
  -5   2  18      140.78      105.51     14.65 o 
  -4   2  18     1151.64     1114.50     34.56 o 
  -3   2  18      116.97      127.83     11.57 o 
  -2   2  18      275.68      300.93     18.07 o 
  -1   2  18     1596.96     1639.46     61.77 o 
   0   2  18      231.86      209.67     19.93 o 
   1   2  18      492.78      497.26     90.05 o 
   2   2  18      829.80      843.02     62.86 o 
   3   2  18       25.15       11.95     15.81 o 
   4   2  18      279.20      255.68     39.34 o 
   5   2  18     1264.30     1266.07     85.61 o 
   6   2  18       91.22       87.54     28.92 o 
   7   2  18       49.51       37.79     25.84 o 
  -8   3  18      305.27      336.74     37.99 o 
  -7   3  18      166.52      157.07     23.90 o 
  -6   3  18       15.85        6.99      8.43 o 
  -5   3  18      357.65      304.80     44.73 o 
  -4   3  18      465.81      438.12     22.69 o 
  -3   3  18       41.74       37.49      9.44 o 
  -2   3  18     1292.29     1321.37     68.97 o 
  -1   3  18     1753.34     1715.11    119.95 o 
   0   3  18       66.15       56.38     13.91 o 
   1   3  18     1149.69     1225.96     75.59 o 
   2   3  18     1178.30     1112.20     73.66 o 
   3   3  18       17.61        9.64     15.81 o 
   4   3  18      710.83      677.58     61.70 o 
   5   3  18     1081.63     1092.53     80.60 o 
   6   3  18        0.31        8.87     19.67 o 
   7   3  18       93.99      107.98     33.17 o 
  -8   4  18      325.29      284.03     33.74 o 
  -7   4  18        0.65       -6.28     11.48 o 
  -6   4  18      278.61      214.11     53.61 o 
  -5   4  18     1271.25     1138.82    249.90 o 
  -4   4  18      215.84      209.45     27.96 o 
  -3   4  18      724.53      769.15     63.68 o 
  -2   4  18     1721.91     1776.86     80.82 o 
  -1   4  18       51.72       64.86     15.24 o 
   0   4  18      401.12      413.02     45.51 o 
   1   4  18     1129.41     1133.79     74.43 o 
   2   4  18      615.92      701.49     60.16 o 
   3   4  18      146.38      192.44     34.32 o 
   4   4  18      690.79      678.73     62.86 o 
   5   4  18      264.84      328.95     47.43 o 
   6   4  18      219.82      202.08     40.11 o 
  -7   5  18       36.06       51.76     18.44 o 
  -6   5  18      614.76      553.00    155.62 o 
  -5   5  18      997.12      857.50    101.48 o 
  -4   5  18      226.71      245.51     44.54 o 
  -3   5  18     1887.66     1857.97    117.95 o 
  -2   5  18      868.69      809.10     67.26 o 
  -1   5  18      397.32      401.62     30.68 o 
   0   5  18      214.12      211.72     34.32 o 
   1   5  18      567.64      600.83     55.92 o 
   2   5  18        2.35       20.82     16.58 o 
   3   5  18      674.94      625.13     59.77 o 
   4   5  18      305.56      296.56     43.58 o 
   5   5  18       52.39       82.91     27.77 o 
   6   5  18      444.33      448.89     57.08 o 
  -7   6  18      395.42      415.54     39.24 o 
  -6   6  18      889.54      911.59    173.54 o 
  -5   6  18       20.02       23.91     11.38 o 
  -4   6  18      941.27      914.64    115.11 o 
  -3   6  18      343.85      377.08     42.81 o 
  -2   6  18      134.26      121.51     19.76 o 
  -1   6  18      187.95      150.02     30.47 o 
   0   6  18      162.98      168.14     32.39 o 
   1   6  18       74.00       65.56     23.14 o 
   2   6  18      326.60      299.64     42.42 o 
   3   6  18      583.73      627.06     61.70 o 
   4   6  18      163.98      168.53     35.86 o 
   5   6  18      303.97      339.75     48.98 o 
  -6   7  18      175.55      214.73     56.50 o 
  -5   7  18       98.32       83.28     15.70 o 
  -4   7  18      551.30      545.51    122.83 o 
  -3   7  18        4.50        7.33     14.65 o 
  -2   7  18      126.52      129.75     20.80 o 
  -1   7  18      674.45      685.29     63.25 o 
   0   7  18       93.63       88.31     26.61 o 
   1   7  18       10.35        0.39     14.65 o 
   2   7  18     1196.17     1192.79     84.46 o 
   3   7  18      332.51      367.52     49.75 o 
   4   7  18       20.28       16.97     19.28 o 
  -5   8  18      253.99      257.19     31.62 o 
  -4   8  18      421.18      405.16     79.06 o 
  -3   8  18       20.85       13.11     16.97 o 
  -2   8  18      543.85      433.46     52.83 o 
  -1   8  18     1208.29     1236.37     86.77 o 
   0   8  18       59.03       47.43     23.14 o 
   1   8  18      564.81      600.83     61.70 o 
   2   8  18      788.69      792.11     70.96 o 
   3   8  18        0.11        0.39     15.04 o 
  -3   9  18       73.73       73.66     27.38 o 
  -2   9  18      656.90      652.89     66.33 o 
  -1   9  18      418.49      350.55     49.36 o 
   0   9  18       24.17       24.68     20.05 o 
   1   9  18      317.13      331.27     48.59 o 
  -3  -9  19      167.72      153.15     25.68 o 
  -2  -9  19      349.62      392.17     37.36 o 
  -1  -9  19        6.98       13.78     13.75 o 
   0  -9  19      253.48      248.84     37.21 o 
   1  -9  19      595.52      668.96     46.22 o 
   2  -9  19        2.62       12.33     13.20 o 
  -4  -8  19       75.13       79.52     20.16 o 
  -3  -8  19      465.92      459.51     39.35 o 
  -2  -8  19       76.06       78.11     19.18 o 
  -1  -8  19      175.13      156.71     24.50 o 
   0  -8  19      717.24      732.50     46.88 o 
   1  -8  19      280.92      274.29     29.98 o 
   2  -8  19       66.81       62.96     17.28 o 
   3  -8  19      160.86      149.24     34.32 o 
   4  -8  19       81.43      101.42     30.47 o 
  -5  -7  19        1.26       -2.19     14.08 o 
  -4  -7  19      245.70      287.81     31.73 o 
  -3  -7  19      483.10      475.21     38.70 o 
  -2  -7  19      206.62      228.52     27.68 o 
  -1  -7  19      443.35      392.78     34.20 o 
   0  -7  19     1061.63     1028.37     52.89 o 
   1  -7  19       11.19       25.57     13.43 o 
   2  -7  19      359.04      361.82     32.12 o 
   3  -7  19      257.59      228.69     39.34 o 
   4  -7  19        0.14       -6.56     17.35 o 
   5  -7  19      296.26      287.69     44.73 o 
  -6  -6  19       63.03       71.33     19.88 o 
  -5  -6  19       41.54       49.73     17.04 o 
  -4  -6  19      394.89      385.32     34.77 o 
  -3  -6  19      303.06      296.69     30.54 o 
  -2  -6  19      174.59      178.76     24.40 o 
  -1  -6  19      474.24      449.48     34.90 o 
   0  -6  19      152.83      150.59     21.79 o 
   1  -6  19      254.25      268.31     53.99 o 
   2  -6  19      579.38      559.18     44.93 o 
   3  -6  19       97.50       85.95     35.09 o 
   4  -6  19      129.13      136.64     38.76 o 
   5  -6  19      531.61      559.14    112.03 o 
  -7  -5  19       20.40       33.16     18.13 o 
  -6  -5  19        0.17       -1.47     12.26 o 
  -5  -5  19      300.04      314.23     31.97 o 
  -4  -5  19      289.13      290.77     68.45 o 
  -3  -5  19       13.35       19.76     13.12 o 
  -2  -5  19      867.35      849.50     49.75 o 
  -1  -5  19      363.08      348.83     62.28 o 
   0  -5  19       76.68       84.25     14.03 o 
   1  -5  19      918.53      924.53     37.67 o 
   2  -5  19      420.02      408.27     59.14 o 
   3  -5  19       37.37       41.18     11.49 o 
   4  -5  19      423.54      437.73    109.72 o 
   5  -5  19      586.11      633.84     96.03 o 
   6  -5  19       20.35        2.88     14.57 o 
  -7  -4  19       19.62       33.52     16.36 o 
  -6  -4  19       24.31       36.25     22.95 o 
  -5  -4  19     1144.59     1139.07     56.03 o 
  -4  -4  19      178.55      161.47     23.41 o 
  -3  -4  19      637.09      587.56     55.53 o 
  -2  -4  19     1678.26     1601.93     88.36 o 
  -1  -4  19        2.52       14.27      9.62 o 
   0  -4  19      412.83      375.47     27.39 o 
   1  -4  19     1111.06     1118.44     52.55 o 
   2  -4  19      199.75      171.78     19.78 o 
   3  -4  19       13.56       13.51      9.30 o 
   4  -4  19      613.14      659.99    100.46 o 
   5  -4  19      162.94      171.80     25.08 o 
   6  -4  19       64.80       75.74     20.40 o 
  -7  -3  19        5.45        4.08     13.76 o 
  -6  -3  19      666.91      687.89     49.56 o 
  -5  -3  19      556.39      579.96     39.86 o 
  -4  -3  19      382.13      391.57     32.52 o 
  -3  -3  19      707.40      677.72     33.29 o 
  -2  -3  19      761.46      792.05     53.83 o 
  -1  -3  19        0.93       -2.56      6.29 o 
   0  -3  19      293.27      322.73     21.28 o 
   1  -3  19     1058.22     1035.79     78.54 o 
   2  -3  19       51.11       45.80     11.19 o 
   3  -3  19      674.81      616.83    108.75 o 
   4  -3  19     1167.42     1077.10    129.00 o 
   5  -3  19       89.61       87.22     20.36 o 
   6  -3  19      307.18      325.53     34.13 o 
  -8  -2  19        2.00       41.65     27.77 o 
  -7  -2  19      346.43      401.80     35.10 o 
  -6  -2  19      714.26      736.74     44.84 o 
  -5  -2  19      159.38      144.89     22.22 o 
  -4  -2  19      623.35      604.93     38.70 o 
  -3  -2  19      709.16      711.77     30.32 o 
  -2  -2  19       55.49       63.30      9.14 o 
  -1  -2  19      623.63      594.76     30.32 o 
   0  -2  19      136.31      126.66     11.19 o 
   1  -2  19       71.37       79.00     10.95 o 
   2  -2  19      644.19      657.81     45.52 o 
   3  -2  19      760.54      759.86    140.57 o 
   4  -2  19       90.96       91.29     19.77 o 
   5  -2  19      663.74      648.86     56.50 o 
   6  -2  19      386.73      367.43     35.61 o 
   7  -2  19       34.49       30.24     17.67 o 
  -8  -1  19       64.39       83.30     32.39 o 
  -7  -1  19      473.69      535.27     60.16 o 
  -6  -1  19      339.37      339.58     30.83 o 
  -5  -1  19      159.66      139.18     13.70 o 
  -4  -1  19      530.03      539.00     24.68 o 
  -3  -1  19       39.91       42.68      8.48 o 
  -2  -1  19      285.11      277.06     15.89 o 
  -1  -1  19      762.68      741.13     40.83 o 
   0  -1  19      248.82      267.85     16.10 o 
   1  -1  19       70.89       87.11     11.26 o 
   2  -1  19     1577.91     1500.58    177.99 o 
   3  -1  19      503.37      515.39     67.87 o 
   4  -1  19        3.19        2.49     12.46 o 
   5  -1  19     1169.05     1180.41    149.82 o 
   6  -1  19      269.18      230.35     29.58 o 
   7  -1  19       11.18       17.39     16.69 o 
  -8   0  19      149.31      176.24     40.11 o 
  -7   0  19      464.65      588.11     62.09 o 
  -6   0  19        0.99        6.77     12.05 o 
  -5   0  19     1307.59     1198.99    113.98 o 
  -4   0  19      614.82      605.76     23.70 o 
  -3   0  19       18.51       27.31      7.69 o 
  -2   0  19      861.94      874.34     41.99 o 
  -1   0  19      496.33      469.54     33.61 o 
   0   0  19       57.69       61.15     11.24 o 
   1   0  19      793.72      742.69     44.70 o 
   2   0  19     1406.73     1316.51    121.87 o 
   3   0  19      131.54       92.71     14.53 o 
   4   0  19      120.22      138.80     45.31 o 
   5   0  19      549.25      556.21     60.74 o 
   6   0  19       14.93        5.20     13.77 o 
   7   0  19      114.87       99.76     23.18 o 
  -8   1  19      356.18      357.11     53.22 o 
  -7   1  19       29.01       40.01     16.77 o 
  -6   1  19      209.41      163.25     51.42 o 
  -5   1  19     1103.33      950.30    105.88 o 
  -4   1  19       35.50       42.61     10.33 o 
  -3   1  19      164.44      176.61     13.52 o 
  -2   1  19     1615.74     1654.39     67.22 o 
  -1   1  19       24.08       24.58      7.20 o 
   0   1  19      470.73      473.79     43.19 o 
   1   1  19     1500.76     1470.46     78.82 o 
   2   1  19      501.81      438.60     75.59 o 
   3   1  19      175.39      189.44     24.12 o 
   4   1  19      388.34      464.31     51.29 o 
   5   1  19       48.89       59.39     24.68 o 
   6   1  19      109.69      145.77     35.48 o 
   7   1  19      267.98      314.68     50.52 o 
  -8   2  19      661.51      690.87     97.95 o 
  -7   2  19       17.44       19.78     13.84 o 
  -6   2  19      603.52      492.84    133.44 o 
  -5   2  19      594.57      511.75    108.17 o 
  -4   2  19       73.26       70.28     13.25 o 
  -3   2  19      321.27      305.57     19.07 o 
  -2   2  19     3081.59     3016.12    180.23 o 
  -1   2  19      119.59      128.46     15.88 o 
   0   2  19     1183.80     1140.59     79.57 o 
   1   2  19     1593.73     1450.94    196.49 o 
   2   2  19      130.56      132.66     28.92 o 
   3   2  19      635.37      667.55     60.16 o 
   4   2  19      469.89      475.50     52.83 o 
   5   2  19        2.58       -9.64     16.58 o 
   6   2  19      271.25      268.41     45.51 o 
  -8   3  19       28.34       24.78     16.20 o 
  -7   3  19      234.55      206.55     27.62 o 
  -6   3  19      292.24      260.08     66.59 o 
  -5   3  19      458.09      382.94     69.03 o 
  -4   3  19      170.88      162.59     17.73 o 
  -3   3  19      326.83      322.62     19.83 o 
  -2   3  19      114.23      128.03     13.73 o 
  -1   3  19      873.36      843.01     54.99 o 
   0   3  19      989.02      973.77     65.80 o 
   1   3  19       77.10       51.29     20.82 o 
   2   3  19      982.54      987.25     71.73 o 
   3   3  19      415.72      433.85     50.13 o 
   4   3  19      271.13      326.64     45.51 o 
   5   3  19      234.35      236.78     42.04 o 
   6   3  19      589.83      713.44     70.57 o 
  -7   4  19      380.33      458.12     54.57 o 
  -6   4  19       91.85       90.13     25.84 o 
  -5   4  19        0.33       -0.33     11.27 o 
  -4   4  19      366.93      383.59     32.17 o 
  -3   4  19      548.46      518.26     25.44 o 
  -2   4  19       73.70       63.40     13.21 o 
  -1   4  19     2306.14     2258.30    173.07 o 
   0   4  19      804.55      811.01     64.79 o 
   1   4  19        0.51       15.81     16.97 o 
   2   4  19     1353.71     1424.95     87.54 o 
   3   4  19      278.57      379.09     47.82 o 
   4   4  19       17.34       30.47     20.05 o 
   5   4  19      519.74      531.03     59.77 o 
   6   4  19      212.44      213.65     41.65 o 
  -7   5  19      266.28      250.69     31.49 o 
  -6   5  19       26.99       25.70     11.97 o 
  -5   5  19      328.22      306.88     37.43 o 
  -4   5  19     1059.28     1202.05     76.74 o 
  -3   5  19       90.39       99.05     14.98 o 
  -2   5  19      316.85      336.21     24.38 o 
  -1   5  19      856.77      935.57     70.96 o 
   0   5  19       17.37       11.18     15.04 o 
   1   5  19       81.73       62.47     22.75 o 
   2   5  19      576.29      580.78     57.85 o 
   3   5  19       65.15       55.92     22.37 o 
   4   5  19       32.00       35.48     20.82 o 
   5   5  19      513.44      573.07     62.86 o 
  -6   6  19       31.57       21.72     11.51 o 
  -5   6  19      550.14      506.94     85.67 o 
  -4   6  19      339.02      324.40     39.34 o 
  -3   6  19       46.13       39.34     20.44 o 
  -2   6  19      616.85      682.25     49.75 o 
  -1   6  19      322.33      306.59     43.58 o 
   0   6  19       60.52       69.80     23.91 o 
   1   6  19      419.40      405.70     49.36 o 
   2   6  19      398.02      465.86     53.60 o 
   3   6  19       45.83       36.25     21.60 o 
   4   6  19      400.41      392.97     52.45 o 
  -5   7  19      792.31      842.45     51.95 o 
  -4   7  19        6.95       11.39     13.33 o 
  -3   7  19      473.98      472.03     55.15 o 
  -2   7  19      355.88      333.58     46.28 o 
  -1   7  19       12.95        9.26     16.58 o 
   0   7  19      186.10      187.42     36.25 o 
   1   7  19      305.34      292.32     44.35 o 
   2   7  19       20.12       62.09     25.07 o 
   3   7  19      263.92      236.01     42.42 o 
  -4   8  19      160.14      153.10     35.48 o 
  -3   8  19      379.29      429.22     53.99 o 
  -2   8  19       93.50       88.31     27.77 o 
  -1   8  19      102.89      106.82     30.08 o 
   0   8  19      466.53      423.82     53.99 o 
   1   8  19      300.43      328.95     48.21 o 
   2   8  19      101.65       97.57     29.69 o 
  -1   9  19      389.06      355.56     51.29 o 
  -2  -9  20       96.40       98.18     21.69 o 
  -1  -9  20      227.86      244.57     30.40 o 
   0  -9  20      198.19      187.41     27.00 o 
   1  -9  20       13.35       17.79     14.15 o 
  -4  -8  20      121.37      101.04     32.01 o 
  -3  -8  20        0.08       -3.67     11.86 o 
  -2  -8  20      321.18      287.11     44.73 o 
  -1  -8  20      449.02      422.74     63.44 o 
   0  -8  20      121.27      141.53     23.58 o 
   1  -8  20      170.82      169.16     24.77 o 
   2  -8  20      341.54      340.45     37.99 o 
   3  -8  20        3.31       20.44     21.60 o 
  -5  -7  20      455.67      445.85     40.61 o 
  -4  -7  20       87.07       96.18     21.27 o 
  -3  -7  20       29.79       21.30     14.42 o 
  -2  -7  20      396.57      416.27     36.83 o 
  -1  -7  20      278.43      282.13     30.27 o 
   0  -7  20        8.46       13.27     13.23 o 
   1  -7  20      797.56      766.73     62.47 o 
   2  -7  20       65.61       60.26     16.74 o 
   3  -7  20       97.39       73.66     28.15 o 
   4  -7  20      357.25      334.35     48.21 o 
  -6  -6  20      155.30      155.80     36.25 o 
  -5  -6  20      240.95      274.28     31.73 o 
  -4  -6  20       31.52       12.27     13.48 o 
  -3  -6  20       30.43       35.90     15.36 o 
  -2  -6  20      628.16      671.61     82.72 o 
  -1  -6  20       28.54       23.88     13.90 o 
   0  -6  20      373.05      373.60     32.71 o 
   1  -6  20      420.00      416.89     39.72 o 
   2  -6  20       18.81       31.62     21.98 o 
   3  -6  20      240.46      219.82     39.34 o 
   4  -6  20      392.31      441.55     83.49 o 
   5  -6  20        0.73        2.51     14.99 o 
  -6  -5  20      134.13      148.99     24.70 o 
  -5  -5  20       87.71      103.25     21.30 o 
  -4  -5  20        3.32       -0.62     11.44 o 
  -3  -5  20      487.21      538.23     39.26 o 
  -2  -5  20      285.50      273.08     28.65 o 
  -1  -5  20      492.59      502.77     57.08 o 
   0  -5  20      871.14      894.21    100.65 o 
   1  -5  20      114.58       94.32     18.28 o 
   2  -5  20      366.00      405.48     71.92 o 
   3  -5  20      329.35      398.61     76.55 o 
   4  -5  20      181.31      210.83     27.13 o 
   5  -5  20       76.88       97.71     21.92 o 
  -7  -4  20      107.97      124.18     23.72 o 
  -6  -4  20       79.20       80.37     19.43 o 
  -5  -4  20        6.09       14.47     13.77 o 
  -4  -4  20      272.97      289.32     29.94 o 
  -3  -4  20      655.34      622.00     41.03 o 
  -2  -4  20       68.78       80.51     18.28 o 
  -1  -4  20     1522.09     1542.12    178.17 o 
   0  -4  20      520.19      551.82     36.57 o 
   1  -4  20        8.41       16.36      9.67 o 
   2  -4  20      506.49      512.13     58.81 o 
   3  -4  20      393.50      382.17     37.21 o 
   4  -4  20        4.34        4.49     13.33 o 
   5  -4  20      370.17      381.58    105.47 o 
   6  -4  20      204.63      201.95     28.50 o 
  -7  -3  20      277.60      295.45     32.21 o 
  -6  -3  20       88.32       93.15     20.32 o 
  -5  -3  20      481.66      495.01     38.15 o 
  -4  -3  20      816.63      842.60     47.44 o 
  -3  -3  20       97.15       97.61     31.43 o 
  -2  -3  20      869.80      877.95     68.30 o 
  -1  -3  20      719.83      748.72     50.60 o 
   0  -3  20       69.43       68.28     10.60 o 
   1  -3  20      181.60      201.95     22.97 o 
   2  -3  20      539.23      517.34     33.31 o 
   3  -3  20      137.82      172.32     29.89 o 
   4  -3  20      125.67      119.78     37.21 o 
   5  -3  20      527.72      500.26     44.54 o 
   6  -3  20        6.68        6.46     15.54 o 
  -7  -2  20      199.01      258.38     45.89 o 
  -6  -2  20        0.33       12.66     14.26 o 
  -5  -2  20      564.01      627.02     84.46 o 
  -4  -2  20      286.89      289.63     40.88 o 
  -3  -2  20       28.53       27.80     10.21 o 
  -2  -2  20     1121.04     1171.90     89.17 o 
  -1  -2  20      408.30      382.69     33.12 o 
   0  -2  20       14.18        7.74      7.17 o 
   1  -2  20      701.40      716.21     54.25 o 
   2  -2  20      509.78      471.39     69.03 o 
   3  -2  20        0.91       -6.05     11.14 o 
   4  -2  20     1076.58     1073.36    127.07 o 
   5  -2  20      313.63      268.19     30.72 o 
   6  -2  20       51.44       47.72     18.81 o 
  -7  -1  20       74.53       57.85     28.54 o 
  -6  -1  20      116.87      147.58     23.15 o 
  -5  -1  20      697.12      687.52     50.52 o 
  -4  -1  20        7.24        4.95      8.91 o 
  -3  -1  20      548.04      573.32     28.13 o 
  -2  -1  20      890.28      872.53     27.69 o 
  -1  -1  20       13.04       17.79      6.81 o 
   0  -1  20      266.84      274.06     26.94 o 
   1  -1  20     1313.79     1295.87     66.10 o 
   2  -1  20       35.28       38.67     11.31 o 
   3  -1  20      377.05      369.53     32.97 o 
   4  -1  20      778.60      756.68    172.19 o 
   5  -1  20       20.52       33.81     17.12 o 
   6  -1  20      236.64      220.54     29.85 o 
  -7   0  20       40.53       38.56     26.61 o 
  -6   0  20      618.45      688.24     43.09 o 
  -5   0  20      153.71      172.79     24.46 o 
  -4   0  20      420.37      452.04     27.23 o 
  -3   0  20      542.47      562.63     28.12 o 
  -2   0  20      145.61      149.54     12.85 o 
  -1   0  20      157.32      163.42     12.98 o 
   0   0  20      644.36      677.07     30.76 o 
   1   0  20     1870.34     1862.57     88.17 o 
   2   0  20       35.58       43.87     15.66 o 
   3   0  20      489.61      482.52     75.20 o 
   4   0  20      395.95      394.24     37.60 o 
   5   0  20      122.01      120.77     23.14 o 
   6   0  20      262.55      281.16     53.60 o 
  -7   1  20      651.49      655.33     75.01 o 
  -6   1  20      564.07      451.18    119.44 o 
  -5   1  20       68.82       59.79     13.38 o 
  -4   1  20     1609.48     1483.57    167.37 o 
  -3   1  20      710.97      700.54     30.84 o 
  -2   1  20       10.79       25.87      9.20 o 
  -1   1  20      743.97      800.34     83.50 o 
   0   1  20      974.52      943.18     47.29 o 
   1   1  20      124.53      125.95     22.37 o 
   2   1  20      849.30      753.42     51.87 o 
   3   1  20      322.54      308.30     38.56 o 
   4   1  20        0.06        3.19     12.11 o 
   5   1  20      390.95      450.05     54.76 o 
   6   1  20      131.61      158.89     37.02 o 
  -7   2  20      444.77      436.22     37.94 o 
  -6   2  20       56.44       34.89     11.62 o 
  -5   2  20      353.00      299.90     70.96 o 
  -4   2  20      245.21      270.05     21.80 o 
  -3   2  20      130.40      132.82     14.31 o 
  -2   2  20       22.56       26.65      9.35 o 
  -1   2  20     1498.16     1450.58    103.85 o 
   0   2  20      568.84      511.77     28.90 o 
   1   2  20      544.01      556.14     46.28 o 
   2   2  20     1264.11     1239.98    190.12 o 
   3   2  20        7.67        6.17     15.81 o 
   4   2  20      126.78      113.38     30.08 o 
   5   2  20      665.95      672.95     66.72 o 
   6   2  20       67.12      113.38     33.17 o 
  -7   3  20      113.30      131.56     24.15 o 
  -6   3  20       33.40       28.91     10.99 o 
  -5   3  20       90.12       86.14     18.76 o 
  -4   3  20      159.39      151.50     17.29 o 
  -3   3  20        0.31       -4.84      7.22 o 
  -2   3  20      925.94      943.95     38.84 o 
  -1   3  20     1079.44     1084.95     57.96 o 
   0   3  20       34.29       24.49     13.40 o 
   1   3  20      982.26     1098.70     76.36 o 
   2   3  20      657.31      683.36     62.09 o 
   3   3  20       63.56      102.58     28.54 o 
   4   3  20      492.23      491.31     56.69 o 
   5   3  20      493.02      506.35     59.00 o 
  -7   4  20        7.66       11.45     13.84 o 
  -6   4  20      119.44      100.15     17.94 o 
  -5   4  20      418.43      361.25    107.79 o 
  -4   4  20       41.12       50.90     15.66 o 
  -3   4  20      206.42      199.83     19.49 o 
  -2   4  20     1159.22     1188.39     73.03 o 
  -1   4  20       88.55       75.97     18.01 o 
   0   4  20      425.19      343.61     44.73 o 
   1   4  20      789.13      800.98     67.10 o 
   2   4  20       47.16       53.60     23.14 o 
   3   4  20      232.70      271.49     42.42 o 
   4   4  20      404.99      454.29     55.15 o 
   5   4  20       88.44      107.98     31.62 o 
  -6   5  20      185.34      147.14     45.13 o 
  -5   5  20      375.76      306.38     43.19 o 
  -4   5  20       18.74       15.52     13.77 o 
  -3   5  20      693.21      609.70     54.38 o 
  -2   5  20      946.56      956.64     60.84 o 
  -1   5  20      235.91      222.52     38.56 o 
   0   5  20     1173.60     1227.50     83.68 o 
   1   5  20      578.82      597.75     59.77 o 
   2   5  20      103.11      106.82     28.92 o
[truncated: 28,452 more chars]
